# Supplementary material for: Ultraviolet stress delays chromosome replication in light/dark synchronized cells of the marine cyanobacterium Prochlorococcus marinus PCC9511
Source: BMC Microbiol. 2010 Jul 29;10:204. doi: 10.1186/1471-2180-10-204 (PMC2921402; doi:10.1186/1471-2180-10-204)
Supplement: Additional file 3 — Table T1. Complete set of gene expression data as measured by microarray analyses. This table includes locus tags, gene names, product description as well as cyanobase functional categories and sub-categories for all 1,963 genes present on the PCC9511 array. Expression data are shown as log2(FC) calculated for each experimental sample (blue background) as well as for the 5 pairwise comparisons performed in this study (UV15 vs. HL15, UV18 vs. HL18, UV20 vs. HL18, UV20 vs. HL20 and UV22 vs. HL22; green background). For the latter, p-values and adjusted p-values were calculated using LIMMA and t-test (beige background). Values highlighted in red correspond to genes and pairwise comparisons for which adjusted p-values (FDR) was ≤ 0.1 and log2(FC) > 1. This subset of genes corresponds to the one used to build Fig. 4. The last columns show p-values and adjusted p-values calculated with one-way and two-way ANOVA where group 1 corresponds to light treatment and group 2 to "sampling time" (purple background). [file 1471-2180-10-204-S3.XLS]

## Sheet: Feuil1
locus tag	gene name	product description	cyanobase category	cyanobase sub-category	HL1A15 log2 FC	HL1B15 log2 FC	HL2A15 log2 FC	HL2B15 log2 FC	UV1A15 log2 FC	UV1B15 log2 FC	UV2A15 log2 FC	UV2B15 log2 FC	HL1A18 log2 FC	HL1B18 log2 FC	HL2A18 log2 FC	HL2B18 log2 FC	UV1A18 log2 FC	UV1B18 log2 FC	UV2A18 log2 FC	UV2B18 log2 FC	HL1A20 log2 FC	HL1B20 log2 FC	HL2A20 log2 FC	HL2B20 log2 FC	UV1A20 log2 FC	UV1B20 log2 FC	UV2A20 log2 FC	UV2B20 log2 FC	HL1A22 log2 FC	HL1B22 log2 FC	HL2A22 log2 FC	HL2B22 log2 FC	UV1A22 log2 FC	UV1B22 log2 FC	UV2A22 log2 FC	UV2B22 log2 FC	UV15-HL15 log2 FC	UV15-HL15 LIMMA p-value	UV15-HL15 LIMMA adj p-value	UV15-HL15 T-test p-value	UV15-HL15 T-test adj p-value	UV18-HL18 log2 FC	UV18-HL18 LIMMA p-value	UV18-HL18 LIMMA adj p-value	UV18-HL18 T-test p-value	UV18-HL18 T-test adj p-value	UV20-HL18 logFC	UV20-HL18 LIMMA p-value	UV20-HL18 LIMMA adj p-value
-	Yfr12	Non-Coding-RNA	-	-	0.482401	1.02478	0.0707885	0.293342	0.33559	0.301522	0.534398	-0.563233	1.15633	0.0586747	-0.170624	-0.110936	0.475022	0.420753	-0.230047	-0.150666	1.53409	0.424662	-0.242102	-0.461401	-0.281683	0.626757	0.46122	-0.203456	0.0881132	0.086622	0.0417675	-0.836622	0.356606	0.966836	-0.29062	-0.287934	-0.315757	0.415729	0.986775	0.360019	0.991082	-0.104596	0.786315	0.892218	0.784719	0.905587	-0.0826526	0.830329	0.979529
-	Yfr21	Non-Coding-RNA	-	-	-0.820247	3.46113	1.85111	0.127957	1.81731	-0.525143	-0.644872	4.71486	-0.933857	1.88	0.527766	1.83798	1.61815	-0.81504	-0.997434	-1.10862	-0.306471	0.297599	1.94025	2.62669	2.21994	-0.342302	-0.788361	2.96208	0.337202	1.62408	2.512	2.92961	2.27741	-0.00932293	-0.238253	2.42888	0.185552	0.868803	0.986775	0.910391	0.991082	-1.15371	0.309016	0.527478	0.261606	0.621201	0.184867	0.869283	0.986359
-	Yfr13	Non-Coding-RNA	-	-	-0.386832	-0.297272	-0.179929	-0.532839	-0.607046	-0.433765	-0.0915954	-0.771421	-0.179643	0.0728007	-0.569452	-0.583253	0.146662	-0.543309	-0.26816	-0.823604	0.852486	-0.289101	0.275094	-0.195102	0.10029	-0.147977	0.692636	-0.225027	0.386994	-0.370336	1.16997	0.351978	0.00338174	0.141534	-0.245291	-0.982683	-0.126739	0.672206	0.986775	0.477027	0.991082	-0.0572158	0.848311	0.930819	0.834305	0.933718	0.419867	0.167898	0.608088
-	Yfr20	Non-Coding-RNA	-	-	0.00568083	-0.291813	-1.063	-0.760384	-0.0699745	-0.337072	0.345296	-0.244148	-0.689136	-1.05748	-0.927736	-1.01339	-0.954583	-0.0270097	-1.07648	-0.732147	-0.587485	-0.0819301	-0.952259	-1.62607	0.025522	-0.846051	-1.1944	-1.05057	-0.157546	-0.4534	-0.860212	-0.210246	-0.116219	-0.00855866	-0.956024	-0.968239	0.450905	0.16184	0.986775	0.169924	0.991082	0.224379	0.480282	0.674869	0.421241	0.688507	0.155563	0.623737	0.944698
-	Yfr19	Non-Coding-RNA	-	-	-0.138233	-0.515089	-0.314592	-0.00740366	-0.632924	-0.68776	-0.493442	-0.525185	-0.220931	-0.705893	-0.0952936	0.171123	-0.383264	-0.131211	-0.0826038	-0.476069	-0.418664	-0.0748285	-0.737887	-0.323615	-0.472948	-0.503102	-0.324362	-0.070155	0.01719	-0.326357	-0.274308	-0.141943	-0.295276	-0.203105	-0.665924	-0.511661	-0.340998	0.0534751	0.986775	0.0459637	0.991082	-0.0555382	0.744739	0.863179	0.800266	0.917028	-0.129893	0.448386	0.872331
-	Yfr17	Non-Coding-RNA	-	-	0.0552844	-0.21638	0.160734	0.0409749	0.063726	0.0364793	-0.0479146	0.206068	-0.216775	-0.0928192	0.118221	0.100699	-0.292238	0.0320203	0.0758217	0.0529737	0.18171	-0.119177	0.199417	-0.142228	-0.00152662	0.0966597	0.527757	-0.0148672	0.0362384	0.125032	-0.0813527	0.0629828	-0.174442	0.373111	0.1409	0.21635	0.0544364	0.701684	0.986775	0.594073	0.991082	-0.0101873	0.942777	0.982022	0.934271	0.983216	0.174674	0.224844	0.692586
-	Yfr10	Non-Coding-RNA	-	-	-0.724837	-0.343054	0.116947	-1.11717	-1.61508	-1.50237	0.102892	-0.869636	0.162183	0.16882	-0.847204	-0.081101	0.487478	-1.00042	-0.734616	-2.04558	-0.234943	-1.27154	-0.390113	0.0259948	0.36494	-0.791073	-0.0159818	-0.116684	-0.14595	-0.168284	0.0203339	0.867186	-0.427087	-0.183214	-0.850188	-2.05011	-0.45402	0.332069	0.986775	0.380214	0.991082	-0.673959	0.154168	0.367673	0.301669	0.636376	0.00962547	0.983447	0.997129
-	Yfr08	Non-Coding-RNA	-	-	-1.67806	-1.23252	-0.719762	-0.42117	-2.07065	-1.77047	-0.701019	-0.354466	-1.24728	-0.764889	-1.62513	-1.60935	-0.654719	-1.66458	-1.12999	-1.89509	-1.00461	-1.57507	-1.06486	-1.12033	-0.619209	-1.22521	-0.69332	-0.669325	-0.342578	-1.19651	-1.18488	-1.35459	-1.5661	0.287789	-0.445764	-0.896856	-0.211276	0.578389	0.986775	0.687985	0.991082	-0.0244346	0.948606	0.984474	0.945839	0.989342	0.509896	0.185837	0.62788
-	Yfr09	Non-Coding-RNA	-	-	-0.122402	-1.12178	0.364723	0.164776	-1.23174	-0.814524	1.03408	0.460718	-0.724314	-0.829248	-0.249022	0.501013	-0.888941	-0.275548	0.00302583	-0.3841	-0.659264	-0.378416	0.0173224	-0.0880096	-0.168783	-0.696389	0.487799	0.862767	-0.0491052	-0.442431	-0.344401	0.100657	-0.484616	-0.818079	-0.0606782	0.111294	0.0408049	0.921049	0.986775	0.950492	0.991082	-0.0609984	0.882229	0.951025	0.870585	0.947841	0.446741	0.28308	0.740915
-	Yfr04	Non-Coding-RNA	-	-	-1.3934	-0.485433	-0.732346	0.0985257	0.432241	-1.28184	2.95957	0.141122	-0.475715	-0.679364	0.0630719	-0.178524	0.722365	-1.4721	1.61564	-0.840388	-0.953988	-0.868239	0.805213	1.14988	0.0891972	-0.87249	0.970028	2.32307	-0.451813	-1.16374	0.748602	0.0243141	-1.46182	-0.469016	0.767814	-0.394657	1.19094	0.12667	0.986775	0.276367	0.991082	0.324013	0.671463	0.810628	0.682925	0.846975	0.945085	0.221774	0.690204
-	Yfr18	Non-Coding-RNA	-	-	0.538119	1.32248	0.639422	-0.867502	5.29974	0.52285	0.420997	0.0388544	0.468768	0.0505967	-0.797361	-0.711141	0.450338	0.515602	0.660625	0.167199	0.204496	0.177693	-0.539926	-0.107119	0.803479	0.635746	1.00865	-0.335719	0.103176	0.10325	0.0791759	-0.19893	0.254424	0.41118	-0.225898	-0.498507	1.16248	0.0982231	0.986775	0.433646	0.991082	0.695726	0.314408	0.53285	0.1031	0.610296	0.775323	0.263325	0.727652
-	Yfr02	Non-Coding-RNA	-	-	-1.91946	-0.643992	-0.147599	-0.153131	-0.626814	-1.71686	1.82506	-0.0819091	0.0375009	0.250896	-0.190063	0.281959	0.805715	-1.92266	1.16763	-0.956744	-0.360575	-1.01299	1.33881	0.52101	0.581657	-0.116302	0.607967	2.05874	-0.0719951	-0.629117	0.934612	0.965293	-1.01222	0.218724	0.933759	0.0486906	0.565916	0.413746	0.986775	0.536875	0.991082	-0.321588	0.640904	0.79275	0.691884	0.854425	0.687941	0.321878	0.781022
-	Yfr15	Non-Coding-RNA	-	-	-0.43826	-1.00482	-0.324862	0.329657	-0.105544	-0.117049	-0.358874	-0.0399818	-0.426737	-0.574535	-0.617306	-0.0533447	0.59641	-0.262427	0.108918	-0.221067	0.0559858	-0.504417	-0.328282	-0.283081	0.917026	0.406609	0.467423	0.563642	-0.0592745	-0.134205	-0.122789	-0.0890896	0.0308152	-0.472169	0.596705	0.273299	0.204209	0.384028	0.986775	0.516408	0.991082	0.473439	0.0500539	0.208886	0.100061	0.610296	1.00666	0.000169826	0.0158747
-	Yfr11	Non-Coding-RNA	-	-	-1.55516	-0.427658	-2.0555	-1.18658	-0.367965	-1.1985	-1.52158	-1.20404	-0.25749	0.0667265	-1.87896	-1.73918	1.0415	-1.14252	-0.928064	-2.3295	0.344213	-0.327045	-1.20824	-0.489132	1.71129	0.652783	-0.62246	-0.00164446	0.366374	0.0889437	-0.891359	-1.13443	0.452027	-0.220096	-1.19362	-0.693552	0.233206	0.694664	0.986775	0.602732	0.991082	0.11258	0.849539	0.931392	0.900458	0.96584	1.38722	0.0257744	0.246805
-	Yfr07	Non-Coding-RNA	-	-	-1.05438	1.04087	0.0958033	0.136469	1.91978	0.44221	2.19815	2.05583	0.628512	0.6479	-0.127672	0.50759	1.61829	-0.205356	1.54244	0.413246	-0.171633	0.147714	-0.00530432	0.120027	0.88266	0.765939	0.89965	1.00136	-0.465088	-0.348245	-0.114311	-0.188078	0.0951162	0.0876711	0.119161	-0.113518	1.5993	0.000207988	0.0314062	0.0356264	0.991082	0.428072	0.261355	0.478582	0.423941	0.690704	0.473319	0.215459	0.679824
-	Yfr14	Non-Coding-RNA	-	-	-0.509531	2.76121	0.451414	0.189722	2.31736	-0.151009	0.0065078	4.69688	0.154661	3.06	2.26569	3.58298	4.00042	-0.325663	0.853757	0.274702	0.381136	1.31462	3.48933	2.29012	4.06472	-0.0379979	1.20128	6.06365	-0.158609	2.65163	3.66082	2.43656	3.11491	0.1214	1.00405	4.70357	0.994232	0.44609	0.986775	0.492718	0.991082	-1.06503	0.414757	0.620554	0.419416	0.687508	0.557082	0.668261	0.946886
-	Yfr06	Non-Coding-RNA	-	-	-2.97686	2.97068	-3.27109	-2.26449	1.36076	-3.83679	-0.0677309	-1.0203	2.08267	1.04914	-1.12705	-2.28145	2.41309	-3.18187	-1.17288	-6.40511	2.16555	-1.3446	0.616443	-1.29564	3.30323	0.61031	-0.0467586	1.35287	2.35049	1.0316	0.530265	-1.1063	2.06569	1.93316	-0.290501	-0.861582	0.494425	0.744384	0.986775	0.797004	0.991082	-2.01752	0.190098	0.412055	0.383961	0.672577	1.37408	0.368048	0.827581
-	Yfr16	Non-Coding-RNA	-	-	-1.46238	-0.0812522	-0.723767	-0.890218	-1.46452	-1.16641	-1.69773	-0.899896	0.519874	0.333607	-1.45423	-1.56151	1.36462	-0.824257	0.582752	-1.94808	0.839074	-0.456933	-0.80669	-1.86073	1.68852	0.366532	0.347512	0.513681	0.490108	0.295915	-0.0732288	-0.817031	0.00474408	0.472786	-0.217791	-0.714836	-0.517735	0.386363	0.986775	0.181214	0.991082	0.334324	0.57434	0.749952	0.73107	0.876455	1.26963	0.0399052	0.299667
-	Yfr05	Non-Coding-RNA	-	-	0.0468217	2.53737	-1.06231	2.14107	0.199127	-0.329905	-0.427695	1.09086	1.29815	2.32392	-0.471007	-0.0349376	1.89101	0.0498841	2.21555	-0.338638	1.07798	0.395246	0.730544	0.0899215	0.864348	1.16447	2.99933	3.9244	1.51749	0.93998	1.93044	0.385874	0.107667	1.37506	1.37604	0.265847	-0.782641	0.305417	0.986775	0.44519	0.991082	0.175421	0.816618	0.911762	0.852781	0.943635	1.45911	0.0619388	0.364777
asMED4_00641		Anti-Sense-RNA	-	-	0.101363	1.88389	-1.01122	-1.17795	1.22021	0.485105	-0.33967	0.256341	0.933199	1.47716	0.896188	2.29665	2.13529	0.258909	-0.210735	-0.687781	1.07866	0.352224	1.7427	0.899292	2.0423	0.226219	0.245883	1.9366	0.795417	1.104	0.549838	0.693509	0.971563	0.754126	-0.522366	1.50742	0.456477	0.458637	0.986775	0.586043	0.991082	-1.02688	0.102303	0.29563	0.207363	0.611049	-0.288049	0.638993	0.946886
asMED4_00771		Anti-Sense-RNA	-	-	1.25909	2.14601	-0.456742	0.47331	1.40203	1.29789	-0.398311	1.44805	0.42945	0.376509	-2.1075	-0.142419	1.26749	0.457815	-1.235	0.438929	-0.360175	0.749699	-1.39979	-0.0903631	0.451168	0.604502	-1.84863	-1.33576	0.118771	-0.312099	-1.45694	-0.367641	0.714281	0.863401	-1.59944	-1.45433	0.0819956	0.909877	0.986775	0.912268	0.991082	0.593297	0.415637	0.620924	0.484139	0.722711	-0.171192	0.813254	0.975209
asMED4_02331		Anti-Sense-RNA	-	-	-1.9092	0.481174	-0.833919	-1.04877	-1.25053	-2.1954	-0.669211	-0.404301	-0.626359	-0.53689	-2.37495	-1.0451	-0.521356	-2.83335	-0.595201	-2.35971	-0.12689	-0.922641	-0.577328	-1.20444	-0.34759	-0.570922	-0.278775	-0.57949	0.194531	0.300696	-0.149679	-0.300134	-0.24848	-0.140003	-0.414827	0.0907986	-0.30218	0.538381	0.986775	0.651148	0.991082	-0.431578	0.381301	0.592631	0.579229	0.785782	0.701631	0.159429	0.592725
asMED4_03211		Anti-Sense-RNA	-	-	0.683838	3.79482	2.33225	1.51817	2.48962	0.0061363	0.852018	3.42955	2.26235	2.83755	2.10185	0.813832	3.83016	-0.276521	2.46049	-0.0426991	2.36414	1.81749	1.9545	0.736294	3.47181	2.10277	1.87693	1.82272	2.47302	2.46074	2.11852	0.91441	2.10516	2.86709	1.67419	1.79516	-0.387938	0.622305	0.986775	0.716968	0.991082	-0.511037	0.517111	0.705904	0.661228	0.838246	0.314664	0.689261	0.949181
asMED4_07481		Anti-Sense-RNA	-	-	0.00795203	0.700119	-0.110167	-0.272891	0.566376	0.401714	-0.597686	0.837655	0.477456	0.644924	-0.235608	0.617788	1.09189	0.203989	-0.342244	0.0496428	0.0369756	0.055206	-0.033575	-0.244847	-0.0351899	-0.213167	-0.543653	0.102795	0.180467	0.280459	-0.180477	0.0239802	0.151963	0.244385	-0.173214	-0.0821912	0.220762	0.434968	0.986775	0.58444	0.991082	-0.125321	0.656376	0.803283	0.745917	0.881008	-0.548444	0.0593365	0.362747
asMED4_12751		Anti-Sense-RNA	-	-	1.59919	0.800699	0.359578	-0.103565	1.34234	2.05706	0.21919	-0.361624	-0.322812	0.31126	-0.475082	0.39671	0.394352	1.75912	0.0897385	2.36681	-0.271579	1.06333	0.0520511	0.567961	-0.30494	0.715447	-0.191878	0.179772	0.290414	0.788998	0.296753	0.141807	0.40574	0.190585	0.36367	0.569259	0.150265	0.748161	0.986775	0.827055	0.991082	1.17499	0.0173151	0.140209	0.116435	0.610296	0.122081	0.794145	0.974385
asMED4_15721		Anti-Sense-RNA	-	-	-2.31212	-0.51586	-1.16582	-2.20036	0.703036	-1.18198	0.166094	0.184408	-0.698925	-1.19023	-2.397	-1.68733	-0.743639	-2.21586	-1.04971	-1.30122	0.174249	-0.238338	-0.493704	-0.387131	-0.233596	-1.1534	-0.361206	0.471326	-0.318008	0.0352554	0.370022	0.110638	0.0231636	-0.598208	-0.353575	-0.0789652	1.51643	0.0011342	0.10602	0.0423508	0.991082	0.165764	0.693631	0.827349	0.742726	0.878153	1.17415	0.00889525	0.150403
asMED4_15771		Anti-Sense-RNA	-	-	-0.374322	-0.373827	0.414383	-0.790135	-0.199035	-0.308873	-0.269822	-0.33921	0.268707	-0.450566	-1.13834	-0.969118	-1.00044	-0.103629	-0.367281	-0.425316	-0.200699	-0.20593	-0.301764	-0.0501349	0.117712	-0.688567	-0.854314	-0.538337	0.229202	-0.402206	0.468875	-1.35826	-0.137864	-0.278449	-0.612137	-0.213679	0.00173997	0.995661	0.999363	0.994943	0.999526	0.0981621	0.759226	0.876131	0.800706	0.917028	0.0814533	0.799189	0.97486
asMED4_16031		Anti-Sense-RNA	-	-	0.404114	0.720818	0.456425	2.76957	0.652758	0.304569	0.239101	-0.32543	0.431033	0.743235	6.09707	2.90802	-0.301712	0.362533	-0.06207	0.112528	0.0105635	0.208255	-0.389257	-0.317918	0.3719	0.578797	-0.124458	-0.200745	0.0854915	0.0670004	-0.221369	0.165101	0.263588	0.265113	-0.0433318	-0.2755	-0.869983	0.223987	0.986775	0.225106	0.991082	-2.51702	0.00126341	0.0590495	0.149094	0.610296	-2.38847	0.00202677	0.0718964
asMED4_16221		Anti-Sense-RNA	-	-	0.405082	-0.0769612	-0.140584	-0.495011	0.428709	0.387898	-0.042361	0.720757	0.155474	0.569513	-0.093491	0.612672	0.237001	0.339608	0.132575	0.320173	0.0267673	0.402222	0.731829	0.61073	0.416523	0.351674	0.977646	0.755655	-0.30444	0.806167	0.306902	1.1713	0.486456	0.847049	0.0888498	1.40848	0.45062	0.114319	0.986775	0.114248	0.991082	-0.0537024	0.847245	0.930169	0.777899	0.901621	0.314333	0.264967	0.728239
asMED4_16371		Anti-Sense-RNA	-	-	-0.262035	-0.0485459	0.188397	0.378614	-0.954361	-0.443389	0.093875	0.174454	-0.0041082	0.33795	0.353258	0.674847	0.0158989	-0.103956	0.443205	-0.677571	0.0627137	-0.36282	0.407995	0.22145	-0.0371427	0.0128259	-0.13931	-0.232262	0.35493	0.241284	0.20568	0.405147	-0.0968424	-0.0958708	0.613644	-0.00103518	-0.346463	0.152168	0.986775	0.301206	0.991082	-0.421092	0.0845293	0.267134	0.179907	0.610296	-0.439459	0.0725091	0.404362
PMM0001	dnaN	DNA polymerase III, beta subunit	DNA replication, recombination, and repair	-	-0.212756	0.189682	0.43026	0.0614537	-0.117026	-0.229503	0.382278	0.498885	0.233972	-0.0847125	-0.0416241	0.0854853	0.752528	-0.224593	0.878497	-0.141499	-0.0398488	-0.513377	-0.00378687	-0.232639	0.114336	-0.157734	0.596426	0.0218115	-0.287196	-0.668602	-0.380156	-0.497824	-0.565416	-0.454946	-0.287385	-0.786115	0.016499	0.941472	0.986775	0.944013	0.991082	0.267953	0.239237	0.45683	0.429098	0.692082	0.0954296	0.671594	0.946886
PMM0002		hypothetical protein PMM0002	Hypothetical	Conserved hypothetical protein	0.344031	0.489593	0.306991	0.188352	0.183246	0.41985	0.0886534	-0.0709233	0.0482611	0.0395267	0.70556	-0.0566115	0.175315	0.307857	0.301481	1.02349	-0.225846	0.134405	0.026772	-0.113598	-0.107806	0.0247437	-0.273528	-0.110822	-0.205068	-0.0840997	-0.217724	-0.132139	-0.0413722	-0.149999	-0.216511	-0.012307	-0.177036	0.290594	0.986775	0.200697	0.991082	0.26785	0.114538	0.313838	0.344246	0.656711	-0.301037	0.0778751	0.421126
PMM0003	purL	Phosphoribosylformylglycinamidine (FGAM) synthase, synthetase domain	Purines, pyrimidines, nucleosides, and nucleotides	Purine ribonucleotide biosynthesis	1.21503	0.593923	0.765175	0.664348	0.949774	1.4194	0.51003	0.540383	0.601215	0.673584	0.433603	0.848683	0.671133	1.43084	0.902181	2.21184	-0.0662116	0.747789	0.324969	0.140048	0.204503	0.424903	0.342505	0.554968	-0.187535	0.101443	0.0564363	-0.0253889	0.193447	-0.177195	0.0810417	0.217464	0.0452795	0.852869	0.986775	0.865738	0.991082	0.664729	0.0105484	0.122523	0.145414	0.610296	-0.257551	0.296301	0.752631
PMM0004	purF	Glutamine phosphoribosyl pyrophosphate amidotransferase	Purines, pyrimidines, nucleosides, and nucleotides	Purine ribonucleotide biosynthesis	0.375754	0.0281123	0.459062	-0.203393	0.129864	0.625004	0.196611	-0.081418	0.833403	1.03987	0.282495	1.08018	1.14248	0.818921	1.17697	1.13667	0.380643	0.318817	0.690787	0.750048	0.902611	0.977028	0.853466	0.887449	0.0881724	0.0230151	0.264239	0.0382936	0.304009	0.637538	0.665811	0.431171	0.0526315	0.763774	0.986775	0.813824	0.991082	0.259771	0.145667	0.359665	0.264474	0.621201	0.0961502	0.583737	0.937045
PMM0005		DNA gyrase/topoisomerase IV, subunit A	DNA replication, recombination, and repair	-	0.463599	0.374464	0.131357	0.134938	0.262763	0.547115	-0.227021	-0.197317	0.77294	0.680514	0.0980453	0.526917	0.783468	0.641824	0.544623	0.650559	0.273219	0.37159	0.275127	0.416488	0.667455	0.838941	0.556746	0.568489	0.0750263	0.0339327	-0.292363	-0.128303	0.271488	0.385026	0.138023	0.0658569	-0.179704	0.261256	0.986775	0.429594	0.991082	0.135515	0.394489	0.602121	0.441865	0.697333	0.138303	0.384966	0.842461
PMM0006		hypothetical protein PMM0006	Hypothetical	Conserved hypothetical protein	0.157437	0.144137	0.0134452	-0.0918745	-0.175448	0.161329	-0.263953	-0.0873493	0.412348	0.308673	0.0483631	0.00246472	0.53664	0.283676	0.395015	-0.0206046	0.313855	0.113227	0.357323	-0.00105613	0.631395	0.343324	0.174244	0.237503	0.15933	-0.0147658	-0.0521996	-0.192201	0.0929146	0.296081	0.119859	-0.179295	-0.147142	0.316919	0.986775	0.233476	0.991082	0.105719	0.47008	0.666739	0.520318	0.740942	0.153654	0.296381	0.752631
PMM0007		hypothetical protein PMM0007	Hypothetical	Conserved hypothetical protein	0.753295	0.64598	-0.0158422	0.132703	0.850508	0.954963	-0.183912	-0.244976	0.588334	0.0262168	-0.353842	-0.597919	0.671216	0.905409	0.135173	1.08384	0.440752	0.411868	-0.390979	-0.578938	0.558421	0.555951	-0.196826	-0.110509	0.0893563	0.0585207	-0.37276	-0.61413	0.183432	0.1768	-0.331861	-0.277857	-0.0348881	0.911848	0.986775	0.929523	0.991082	0.783212	0.0184459	0.144137	0.0575932	0.610296	0.286062	0.367643	0.827581
PMM0008		hypothetical protein PMM0008	Hypothetical	Conserved hypothetical protein	-0.166422	1.1742	0.00912442	-0.626728	0.600774	-0.0541134	0.00366337	0.0678632	1.37496	0.549594	-0.726207	-0.369754	1.22169	0.0553151	1.39877	-0.0594451	0.858434	-0.0600377	-0.153154	-0.209296	1.7274	0.702357	1.78899	0.491209	0.25238	-0.308121	-0.0200575	-0.540025	-0.147205	0.0813401	0.0557476	-0.483453	0.0570024	0.892886	0.986775	0.896726	0.991082	0.446934	0.295987	0.516005	0.490902	0.727873	0.97034	0.0285488	0.257069
PMM0009	nusB	transcription antitermination protein NusB	Transcription	RNA synthesis, modification, and DNA transcription	0.600628	-0.0138915	0.141145	0.228737	0.512458	0.736028	0.118847	-0.268696	0.279213	0.344197	0.000782311	-0.151822	0.0399864	0.828204	0.140072	1.21735	0.240276	0.381224	0.353068	-0.168079	0.0964022	0.108328	0.00518745	-0.0168605	0.110667	0.0970024	-0.0223241	-0.196692	0.0910505	-0.0383793	-0.115012	0.0738637	0.0355046	0.870571	0.986775	0.895713	0.991082	0.43831	0.0522745	0.210334	0.223685	0.611346	-0.0698283	0.748803	0.961977
PMM0010	ftsY	signal recognition particle docking protein FtsY	Cellular processes	Cell division	0.28032	-0.34061	0.0950122	0.139149	-0.741053	0.478246	0.146821	-0.393152	0.224597	0.101224	0.157226	0.521437	-0.245983	0.531778	0.460087	1.11978	-0.0901827	0.0740633	0.286056	0.251389	-0.13154	0.120228	0.401098	0.128958	-0.305813	-0.00378872	0.00298464	0.20559	-0.204301	-0.138302	0.088005	0.115364	-0.170752	0.468073	0.986775	0.601188	0.991082	0.215296	0.361632	0.573049	0.509316	0.735138	-0.121435	0.604942	0.940741
PMM0011	rsbU	Serine phosphatase RsbU, sigma subunit regulator	Regulatory functions	-	0.331855	-0.038305	0.00856919	0.144471	-0.150963	0.277372	-0.184043	-0.149996	0.288779	-0.00794884	-0.125685	-0.104606	-0.200723	0.409543	-0.103947	0.540779	0.14822	0.175538	0.216117	0.13836	0.170931	0.00501569	0.122105	-0.164658	0.465811	0.189446	0.177741	0.168629	0.0576974	0.041383	0.227246	0.0879986	-0.163555	0.283697	0.986775	0.283461	0.991082	0.148778	0.328569	0.544074	0.508769	0.735138	0.0207136	0.890847	0.986436
PMM0012	argH	argininosuccinate lyase	Amino acid biosynthesis	Glutamate family / Nitrogen assimilation	0.274164	0.625725	0.308513	0.253649	0.102308	0.458651	-0.364025	-0.0012958	0.960336	1.14701	0.28618	1.07592	0.865358	0.354138	0.685831	0.627244	0.576627	0.343675	0.571719	0.707435	0.71668	0.538995	0.677486	0.74187	-0.279048	0.212677	0.119583	0.222875	0.375785	0.191739	0.0648454	0.450723	-0.316603	0.0858008	0.986775	0.163977	0.991082	-0.234219	0.198165	0.419621	0.34782	0.660661	-0.198604	0.273139	0.735379
PMM0013		RNA-binding region RNP-1 (RNA recognition motif)	Fatty acid, phospholipid and sterol metabolism	-	-1.92128	0.105625	-1.3079	-0.657465	0.0975564	-2.17583	0.0526908	0.0325306	-1.44904	-0.184816	-1.43606	-0.227475	-0.37084	-2.70981	-0.853537	-1.39078	-0.689054	-0.226564	-0.786709	-0.0445552	-0.392228	-0.474528	-1.95759	-0.06194	-0.332156	0.219611	-0.440663	-0.0196261	0.372228	-0.337281	-0.791302	-0.10292	0.446992	0.395319	0.986775	0.55279	0.991082	-0.506895	0.336014	0.551501	0.446815	0.699998	0.102776	0.844054	0.985199
PMM0014		hypothetical protein PMM0014	Hypothetical	Conserved hypothetical protein	-1.63628	-0.921889	-1.61268	-1.49764	-0.953351	-1.01879	-1.64285	-1.40793	-0.273652	-0.0859734	-0.415749	-0.174445	0.0755073	-1.20091	-0.619557	-0.372669	0.759527	0.185844	0.684468	0.450941	0.718249	0.192235	-0.232006	0.570155	0.861987	0.940588	0.71992	0.666389	0.906513	0.418935	0.454947	0.903779	0.161396	0.491629	0.986775	0.516631	0.991082	-0.291953	0.218039	0.436755	0.357983	0.666085	0.549613	0.0249741	0.246204
PMM0015		Domain of unknown function DUF25	Hypothetical	Conserved hypothetical protein	2.91221	-0.673531	-0.804659	-0.474846	0.563424	3.3632	-0.500823	-0.991788	0.146048	-0.918356	-1.80035	-1.59617	-1.00002	3.22087	-0.37174	3.03398	0.406496	1.18117	-0.352459	-0.949145	-0.0514073	-0.0153667	0.404698	-0.129062	0.253982	-0.261206	0.0758063	-0.730739	-0.0770602	-0.190166	0.18809	-0.118742	0.368709	0.678717	0.986775	0.789688	0.991082	2.26298	0.0160238	0.137918	0.132113	0.610296	1.09442	0.2246	0.692586
PMM0016	grpE	Chaperone protein GrpE	Cellular processes	Chaperones	2.08931	-0.0608604	-0.0596062	-0.181098	0.107524	2.27862	-0.319021	-0.417581	0.213982	-0.666126	-1.32916	-0.704162	-0.525646	1.67656	0.134722	2.18443	-0.251428	0.863098	-0.729346	-0.964466	0.234861	0.312754	0.640705	0.0833915	-0.359766	-0.306429	-0.0421219	-0.82253	-0.306571	-0.16618	-0.255717	-0.389198	-0.0345499	0.951824	0.986775	0.968438	0.991082	1.48888	0.0140158	0.131641	0.0981577	0.610296	0.939296	0.108953	0.497384
PMM0017	dnaJ	Chaperone protein dnaJ	Cellular processes	Chaperones	1.69062	0.470215	0.190969	0.556866	0.349357	1.68928	0.469186	0.178005	0.223718	0.441943	-0.104844	0.674295	-0.447376	1.85501	-0.274546	2.04537	-0.30743	0.847742	0.0827507	0.260224	-0.316781	0.415714	-0.157306	-0.0149269	0.029337	0.091864	-0.0583644	0.329078	-0.0106241	0.188883	0.143785	0.0526779	-0.0557105	0.897319	0.986775	0.910915	0.991082	0.485835	0.265943	0.484722	0.526672	0.746319	-0.327103	0.450989	0.873343
PMM0018		hypothetical protein PMM0018	Hypothetical	Conserved hypothetical protein	0.241254	-0.558944	0.346941	-0.0145829	-0.469646	-0.170628	0.329661	0.157335	-0.375397	-0.197659	0.0840864	0.029093	-0.0328559	-0.078088	0.0655302	0.243009	-0.21518	-0.132391	0.450166	0.20264	-0.529106	0.29205	0.00155621	-0.0314809	-0.169681	-0.199411	0.109681	0.699319	-0.144025	-0.023244	0.506364	0.0149028	-0.0419862	0.854553	0.986775	0.881176	0.991082	0.164368	0.474977	0.669814	0.252038	0.616993	0.0482239	0.833258	0.980383
PMM0019		hypothetical protein PMM0019	Hypothetical	Conserved hypothetical protein	0.643324	0.331331	0.480662	-0.270903	0.133572	0.700165	-0.229446	-0.27239	0.638367	0.673824	0.145189	0.235767	0.350769	0.814213	0.312752	0.988887	0.179411	0.346479	0.198681	0.18496	-0.0119238	0.225469	0.031627	-0.153981	0.131894	0.0216168	-0.165487	-0.0270611	0.0389141	-0.162034	-0.005855	-0.471484	-0.213128	0.306519	0.986775	0.505367	0.991082	0.193368	0.352706	0.567814	0.407527	0.682573	-0.400489	0.0605885	0.362747
PMM0020		hypothetical protein PMM0020	Hypothetical	Conserved hypothetical protein	0.601897	1.69009	0.736695	-0.278051	1.07065	0.725631	-0.691094	-0.28957	1.8298	1.3202	-0.0483581	-0.337743	1.45308	0.778881	1.32843	0.500302	1.00099	0.164238	-0.0963327	-0.174987	1.29183	0.968709	0.800139	-0.345831	0.36609	-0.216603	-0.75566	-1.01338	0.145167	0.363694	-0.852846	-1.05919	-0.483754	0.338427	0.986775	0.43505	0.991082	0.3242	0.519188	0.706669	0.599836	0.799784	-0.0122625	0.980472	0.99602
PMM0021	murB	UDP-N-acetylenolpyruvoylglucosamine reductase	Cell envelope	Murein sacculus and peptidoglycan	0.696172	-0.297327	-0.502821	-0.441571	0.563304	1.08432	-0.504171	-0.580492	0.515014	0.577222	-0.380235	0.293061	0.318819	1.16443	-0.311041	1.73671	-0.0803193	0.333737	-0.140471	0.179456	-0.080694	0.487898	-0.342849	0.21196	-0.197483	0.0896759	-0.372319	-0.265048	0.298231	0.343332	-0.419154	-0.0937023	0.277128	0.459207	0.986775	0.599025	0.991082	0.475963	0.208122	0.429143	0.393384	0.679154	-0.182187	0.625541	0.945294
PMM0022	murC	UDP-N-acetylmuramate-alanine ligase	Cell envelope	Murein sacculus and peptidoglycan	0.410468	0.0191251	0.0216512	1.71316e-05	0.118915	0.345505	-0.109853	-0.305991	0.294294	0.204075	-0.0566377	-0.012435	-0.0208795	0.376044	0.0247338	0.380832	0.102159	0.162816	-0.0259745	-0.0869432	0.148896	0.352717	0.0150959	0.140298	-0.0549412	0.127895	-0.157329	-0.0476281	0.197221	0.188898	-0.255817	0.0334945	-0.100672	0.499545	0.986775	0.583042	0.991082	0.0828584	0.577868	0.751727	0.571382	0.782183	0.0569277	0.70177	0.949181
PMM0023	gap2	glyceraldehyde-3-phosphate dehydrogenase	Photosynthesis and respiration	CO2 fixation	-1.84746	-0.841627	-0.672143	-0.341129	-1.40617	-2.31318	-0.646307	-0.765907	-1.23885	-0.945131	-1.39829	-0.230229	-1.80742	-1.64471	-1.57881	-2.10032	-0.322386	-0.573071	0.3202	0.718944	-0.933849	-0.722343	-0.854071	-0.777665	0.415569	0.537887	0.429598	1.07875	0.233597	0.12905	0.238578	0.428647	-0.357298	0.281823	0.986775	0.503188	0.991082	-0.829692	0.016773	0.138565	0.0408969	0.610296	0.131142	0.690057	0.949181
PMM0024	thiL	putative thiamine-monophosphate kinase	Biosynthesis of cofactors, prosthetic groups, and carriers	Thiamine	-1.35965	-0.971135	-1.12406	-0.83906	-1.23738	-1.59252	-1.26515	-0.955569	-0.710401	-0.575354	-1.25974	-0.308345	-0.785258	-1.09312	-1.14818	-1.42202	0.164472	-0.186782	0.699789	0.688709	-0.118033	0.0270263	-0.778091	-0.263164	1.04852	1.03147	0.734699	1.23562	0.761244	0.673314	0.735464	0.890595	-0.189179	0.380858	0.986775	0.313621	0.991082	-0.398686	0.0713145	0.242496	0.15453	0.610296	0.430394	0.052683	0.34244
PMM0025		Cyclophilin-type peptidyl-prolyl cis-trans isomerase	Translation	Protein modification and translation factors	-0.506597	-0.161977	-0.444455	-0.147839	-0.39317	-0.825664	0.179398	-0.118765	-1.41451	-1.72622	-2.06776	-1.64426	-1.70177	-0.882293	-1.82691	-0.928977	-0.969898	-1.00079	-0.925673	-0.936065	-1.446	-1.13915	-1.59227	-1.71669	-0.378412	-0.423902	-0.655402	-0.468906	-0.692322	-0.58922	-0.801712	-0.630274	0.0256669	0.899521	0.986775	0.917493	0.991082	0.378198	0.0712394	0.242496	0.244436	0.616993	0.239658	0.244381	0.712914
PMM0026	efp	elongation factor P	Translation	Protein modification and translation factors	-1.22467	0.313202	0.219107	0.0683911	-2.04428	-2.49026	-0.588309	-0.549612	0.305757	0.105744	-1.03943	-0.749312	0.186641	-1.69666	0.0253849	-2.28569	0.563154	-0.975676	0.335784	-0.0249987	0.343853	-0.311309	0.235979	-0.184384	0.818547	0.637108	0.484002	0.326971	-0.474056	0.0961446	0.232418	0.153187	-1.26212	0.0154843	0.573505	0.0906235	0.991082	-0.598273	0.231066	0.449091	0.434609	0.692679	0.365344	0.460786	0.881445
PMM0027	accB/fabE	Biotin / Lipoyl attachment:Acetyl-CoA biotin carboxyl carrier,,,	Fatty acid, phospholipid and sterol metabolism	-	-1.03318	-0.740525	0.44908	-0.295488	-1.79873	-2.36074	0.00182686	-0.680811	0.327375	0.320693	0.242896	0.691771	0.697073	-1.32654	0.474419	-1.13929	0.916555	-0.680336	1.40653	1.18646	0.71525	0.136714	0.92207	1.0427	1.22965	0.951707	1.64591	1.286	0.413667	0.749589	1.44641	1.52728	-0.804586	0.109846	0.986775	0.254201	0.991082	-0.719269	0.150968	0.366555	0.267808	0.621201	0.308499	0.53143	0.917667
PMM0028	pdxA	4-hydroxythreonine-4-phosphate dehydrogenase	Biosynthesis of cofactors, prosthetic groups, and carriers	Pyridoxine	0.396754	-0.377208	0.125623	-0.0359958	-0.0515667	-0.0483334	-0.0148558	0.047055	0.0735495	0.218507	0.0175325	0.348507	0.293714	0.359532	0.235008	0.378985	0.195231	0.207611	0.786818	0.478787	0.249851	0.29907	0.104499	0.378052	0.534734	0.349735	0.636752	0.658445	0.319604	0.528493	0.71255	0.577185	-0.0442184	0.761225	0.986775	0.803515	0.991082	0.152286	0.299818	0.519803	0.1327	0.610296	0.0933443	0.522464	0.910373
PMM0029		hypothetical protein PMM0029	Hypothetical	Conserved hypothetical protein	0.167966	-0.212245	-0.388999	-0.124193	0.0610803	-0.06138	-0.328189	-0.435743	-0.01852	0.182213	-0.352262	-0.511526	0.421624	0.271533	0.307126	0.273393	-0.0245827	-0.157102	-0.397345	-0.147196	-0.0508076	0.149365	-0.231983	-0.291573	-0.153572	-0.279564	-0.423739	-0.303418	-0.0827426	0.197019	-0.247487	-0.415083	-0.0516901	0.748465	0.986775	0.762811	0.991082	0.493443	0.00458378	0.0833919	0.0484236	0.610296	0.0687744	0.669867	0.946886
PMM0030		conserved hypothetical protein	Hypothetical	Protein modification and translation factors	-0.742005	-0.562712	-0.873553	-0.291479	-0.88908	-1.17858	-0.299379	-0.766824	-0.107849	-0.383322	-1.03003	-0.532961	1.51109	-0.774038	1.2504	-1.68385	-0.116536	-0.767052	-0.920025	-0.450325	1.34903	0.90492	1.30715	1.8161	-0.685356	-0.817524	-0.681995	-1.19201	0.16164	0.854033	0.00382552	0.0745523	-0.166028	0.703699	0.986775	0.486548	0.991082	0.58944	0.183642	0.404916	0.509909	0.735453	1.85784	0.000199792	0.0165098
PMM0031		McrA/HNH family nuclease	DNA replication, recombination, and repair	-	1.02811	-0.582599	-0.199702	-0.179495	-0.343294	0.327425	-0.583496	-0.907826	0.931209	0.406453	-0.260011	-0.0698697	0.783687	1.1301	0.73856	1.12073	0.45164	0.226016	0.526437	0.171965	0.997328	0.952031	0.892703	1.27814	-0.550158	-0.390387	-0.285975	-0.647275	0.377598	0.34854	0.292863	0.394561	-0.393375	0.152396	0.986775	0.405108	0.991082	0.691323	0.0153626	0.135841	0.0745867	0.610296	0.778105	0.00711289	0.141324
PMM0032		possible Bacterial type II secretion system pr	Cellular processes	Protein and peptide secretion	-0.0229693	0.886678	-0.530593	-0.207378	0.120524	-0.870394	-0.21592	-0.335015	1.45784	1.36917	-0.340476	0.389836	1.34832	0.0291612	1.26283	0.349891	0.896736	0.633683	0.0145588	-0.0679164	1.76233	1.75352	1.67578	1.60056	-0.829154	-0.590429	-0.137667	-1.03531	0.679634	1.04361	0.0666975	0.000407394	-0.356636	0.341648	0.986775	0.373464	0.991082	0.0284565	0.939003	0.981685	0.959798	0.994677	0.978954	0.0130906	0.183549
PMM0033		hypothetical protein PMM0033	Hypothetical	Conserved hypothetical protein	1.53214	0.593261	0.619037	0.936437	0.5739	1.29683	0.702718	0.709561	0.941222	0.936456	0.555992	1.11851	1.04239	2.04231	0.953541	2.3808	0.135403	0.656384	0.444794	0.555192	0.69914	0.866513	0.2652	1.00563	-0.261602	-0.298844	0.0642174	-0.274864	0.117045	0.239169	-0.0394939	0.091188	-0.0994677	0.698936	0.986775	0.72794	0.991082	0.716717	0.00897499	0.111651	0.136602	0.610296	-0.178924	0.487977	0.894118
PMM0034		hypothetical protein PMM0034	Hypothetical	Conserved hypothetical protein	-1.11111	1.13878	0.375284	0.10463	0.549901	-1.74049	0.350637	0.126315	1.13738	1.38207	0.819162	1.10728	1.38719	-0.218708	0.841895	-0.141465	0.461813	-0.23399	0.0429032	-0.059392	1.31157	0.570896	0.779389	0.731931	-0.873312	-0.457998	0.121008	-0.821663	0.0156082	0.0232042	-0.419234	-0.0818692	-0.305306	0.475717	0.986775	0.680268	0.991082	-0.644243	0.138595	0.346576	0.198104	0.610296	-0.263024	0.538427	0.920628
PMM0035	DHSS	soluble hydrogenase small subunit	Other categories	Hydrogenase	0.398177	2.08194	0.970645	0.519349	1.08257	-0.712439	0.412813	0.361221	1.35293	1.64453	1.28632	1.40319	1.46136	0.1064	1.03566	0.735586	-0.201322	-0.777651	-0.33224	-0.0196239	0.352538	0.070028	-0.278976	-0.69617	-1.86777	-1.80334	-2.0415	-1.51133	-0.685094	-0.997165	-1.42286	-1.45861	-0.706487	0.0479202	0.986775	0.233807	0.991082	-0.586992	0.0965466	0.287589	0.128989	0.610296	-1.55989	9.58515e-05	0.0104531
PMM0036		cobalt-precorrin-6A synthase	Biosynthesis of cofactors, prosthetic groups, and carriers	Cobalamin, heme, phycobilin and porphyrin	0.717577	0.58594	0.283226	0.166036	0.727232	0.710217	0.351599	0.103665	0.440857	0.696403	0.772361	0.764992	0.601794	0.835545	-0.208006	1.19529	0.246199	0.385949	0.427915	0.459881	0.420205	0.480627	0.0492674	0.538173	0.0428925	0.0785894	0.196698	0.104676	0.380052	0.0212645	0.211799	0.30847	0.0349834	0.862937	0.986775	0.865649	0.991082	-0.0624969	0.757914	0.875683	0.850526	0.942202	-0.296585	0.151109	0.570437
PMM0037	guaA	bifunctional GMP synthase/glutamine amidotransferase protein	Purines, pyrimidines, nucleosides, and nucleotides	Purine ribonucleotide biosynthesis	0.711348	0.0213007	0.207419	0.27772	-0.0906949	0.814582	-0.148649	-0.107661	1.12112	0.904205	0.290107	0.80451	1.09792	0.999404	1.29017	0.978434	0.307445	0.313262	0.491847	0.214379	0.676174	0.935674	0.773774	0.656591	-0.360592	-0.283484	-0.380392	-0.583002	0.254174	0.309401	0.407223	0.176543	-0.187553	0.315661	0.986775	0.525108	0.991082	0.311496	0.101014	0.292965	0.177276	0.610296	-0.0194308	0.916423	0.986959
PMM0038		hypothetical protein PMM0038	Hypothetical	No similarity	0.634294	0.115522	0.155982	0.0114599	0.530398	0.961809	0.238124	0.224723	0.192329	0.56234	0.350715	0.261714	0.69761	0.905881	0.667121	1.71345	-0.228629	0.325369	0.0250572	-0.0403958	0.478356	0.478039	0.264419	0.335661	-0.148522	-0.161948	-0.418561	-0.400359	0.174721	-0.148624	-0.0684006	0.106235	0.259449	0.191237	0.986775	0.287545	0.991082	0.654241	0.00222388	0.0683218	0.0702602	0.610296	0.0473444	0.808586	0.975209
PMM0039		Conserved hypotothetical protein	Hypothetical	Conserved hypothetical protein	1.01426	0.683822	0.154915	-0.0179778	0.550762	0.907233	-0.0176128	0.107857	1.37756	0.817265	1.01866	0.967913	0.694213	1.05648	1.61244	1.80109	0.961759	0.338195	0.769912	0.40815	0.993323	0.826398	2.22955	1.25233	-0.107481	-0.0461004	0.584868	0.214507	0.129554	0.11259	0.501492	-0.178719	-0.0716962	0.804854	0.986775	0.829506	0.991082	0.245708	0.400034	0.605171	0.427683	0.691756	0.280053	0.338416	0.794833
PMM0040	mrdA	transpeptidase involved in septal peptidoglycan synthesis (peptidoglycan synthetase precursor)	Cell envelope	Murein sacculus and peptidoglycan	0.219078	-0.127139	0.228166	0.111336	-0.2752	0.114834	-0.108173	-0.0424809	0.0568415	0.0316636	0.163136	0.280799	-0.0472224	0.28065	0.257821	0.80004	-0.0359452	0.0605724	0.291091	0.176908	-0.172632	0.123483	0.125404	-0.0555507	0.101636	0.073708	-0.0417754	0.186467	-0.0328973	0.0709357	0.477972	0.33855	-0.185615	0.223001	0.986775	0.159458	0.991082	0.189712	0.213235	0.434212	0.368065	0.671894	-0.127934	0.397517	0.846401
PMM0041		possible reductase	Other categories	Other	-1.61202	-0.594083	-0.477421	-0.493394	-1.11864	-1.87926	-0.506577	-0.759438	-0.582892	-0.657809	-1.53595	-0.680906	-0.703245	-1.17598	-0.80034	-1.43489	-0.424712	-1.11369	-0.501648	-0.440789	-0.614658	-0.782992	-0.620629	-0.988018	-0.0243673	-0.160309	-0.371994	-0.108281	-0.487803	-0.197113	0.0220038	-0.00978126	-0.271749	0.320406	0.986775	0.527637	0.991082	-0.164226	0.545825	0.726017	0.582509	0.788054	0.112815	0.677636	0.946886
PMM0042	flv1	flavoprotein involved in Mehler reaction	Other categories	Other	0.814214	0.00930866	0.0516353	-0.0282003	0.636125	0.469277	0.0484172	-0.112452	0.189031	-0.248218	-0.271095	-0.196847	-0.141874	0.752894	-0.414795	0.76113	-0.0684745	0.340779	-0.172204	-0.270436	-0.0176449	0.122818	-0.361424	-0.339362	0.0150026	0.0241079	-0.190121	-0.19357	0.132038	0.045462	-0.243338	-0.108748	0.0486023	0.836474	0.986775	0.861699	0.991082	0.371121	0.123194	0.326696	0.31816	0.641879	-0.0171209	0.942017	0.991393
PMM0043	flv3	flavoprotein involved in Mehler reaction	Other categories	Other	1.14871	0.5115	-0.270856	-0.145591	0.832748	0.7954	0.67951	0.0293946	-1.06748	-1.47691	-2.2071	-1.66968	-1.50406	0.990287	-1.60156	0.907348	-1.47657	-0.009927	-1.6156	-1.32145	-1.15202	-1.04022	-1.39527	-1.54224	-1.18706	-0.880161	-1.47004	-1.21215	-0.508677	-1.40394	-1.46414	-1.28769	0.273322	0.559712	0.986775	0.503183	0.991082	1.3033	0.0089867	0.111651	0.168804	0.610296	0.322859	0.491382	0.89558
PMM0044	alaS	Alanyl-tRNA synthetase	Translation	Aminoacyl tRNA synthetases and tRNA modification	0.5902	-0.759852	-0.596925	-0.257584	-0.177987	0.438697	-0.450387	-0.490403	-0.146419	-0.0905792	-0.887253	-0.106492	-0.600373	0.447025	-0.290233	0.583377	-0.210424	0.285717	0.0035374	0.169343	-0.356042	0.15054	-0.483513	-0.0333726	0.0834876	0.046379	0.201493	0.0712333	0.229291	0.404642	0.370055	0.513258	0.0860203	0.749324	0.986775	0.824431	0.991082	0.342635	0.209447	0.430068	0.364177	0.671894	0.127089	0.63725	0.946886
PMM0045	speA	Arginine decarboxylase	Other categories	Other	1.02377	0.0413843	-0.237244	-0.329586	1.17544	1.2733	-0.364743	-0.352562	0.123186	0.0402583	-0.675587	0.0721561	0.120564	1.20483	-0.337377	1.73521	-0.0800639	0.729961	-0.0193685	-0.0177078	0.0962545	0.429205	-0.380687	-0.203469	0.157755	0.26726	-0.153464	0.176133	0.66993	0.327289	0.126607	0.231225	0.308279	0.437367	0.986775	0.599738	0.991082	0.790803	0.0531852	0.210334	0.199982	0.610296	0.0953227	0.809255	0.975209
PMM0046		Nucleoside diphosphate kinase	Purines, pyrimidines, nucleosides, and nucleotides	Interconversions and salvage of nucleosides and nucleotides	-0.238702	-1.19299	-1.17916	-1.13483	-0.70282	0.661983	-0.813651	-1.50954	-0.714022	-1.42776	-2.32726	-1.71012	-1.74938	-0.0823624	-1.44904	0.883547	-0.154472	-0.417926	-0.868239	-1.00447	-0.664255	-0.416288	0.178417	-0.611693	-0.229717	-0.512769	-0.0968877	-0.546094	-0.341412	-0.031849	-0.217674	-0.673964	0.345414	0.442433	0.986775	0.531978	0.991082	0.94548	0.0421172	0.191177	0.238026	0.616473	1.16634	0.0138713	0.186503
PMM0047	thiO	PUTATIVE THIAMINE BIOSYNTHESIS OXIDOREDUCTASE	Biosynthesis of cofactors, prosthetic groups, and carriers	Thiamine	0.389977	-0.994747	-0.905739	-0.690846	-0.231362	0.214637	-1.18289	-1.29354	-0.149036	-0.301116	-0.982814	-0.431679	-0.57103	0.602772	-0.802979	0.30812	0.235468	0.157465	0.488008	0.393434	-0.194415	0.150037	-0.611019	-0.559844	1.06159	0.690853	0.0702137	0.836909	0.374026	0.422484	0.647354	0.307656	-0.0729486	0.828348	0.986775	0.885923	0.991082	0.350382	0.302335	0.523354	0.407097	0.682573	0.162351	0.630017	0.946552
PMM0048	gatB	aspartyl/glutamyl-tRNA amidotransferase subunit B	Translation	Aminoacyl tRNA synthetases and tRNA modification	0.46426	-0.147459	0.504697	0.217297	-0.251253	0.0871676	0.403273	-0.139724	-0.123419	-0.719867	-0.408266	-0.642777	-0.939403	0.145384	-0.447616	0.311994	-0.625835	-0.133687	-0.338355	-0.566396	-1.065	-0.82073	-0.283074	-0.903366	-0.538203	-0.559503	-0.164236	-0.351856	-0.723597	-0.878966	-0.608303	-0.705873	-0.234833	0.300498	0.986775	0.302349	0.991082	0.241172	0.287901	0.507772	0.486	0.723896	-0.294461	0.196724	0.641478
PMM0049	coaE	putative dephospho-CoA kinase	Regulatory functions	-	0.476602	0.0702454	-0.0225166	0.177303	0.484823	0.285994	-0.332366	0.0569581	0.432633	0.506772	-0.296652	0.300564	0.544899	0.504953	0.064253	0.250031	0.213817	0.355463	0.12377	0.169371	0.624887	0.519697	0.062025	0.261975	0.00530953	0.165608	-0.276963	-0.276831	0.35044	0.561114	-0.259625	0.165901	-0.0515562	0.796157	0.986775	0.812502	0.991082	0.105205	0.598827	0.763311	0.644858	0.82566	0.131317	0.512009	0.90936
PMM0050	argJ	bifunctional ornithine acetyltransferase/N-acetylglutamate synthase protein	Amino acid biosynthesis	Glutamate family / Nitrogen assimilation	-0.477109	-1.00926	-0.258514	-0.163174	-1.65829	-0.740626	-1.53614	-1.164	1.39137	2.1485	2.05501	2.6617	1.44029	-0.0627227	1.19607	0.32475	1.24526	0.780235	2.21647	2.2428	1.27923	1.82751	0.5246	1.65556	0.963151	0.950513	0.541703	0.991416	0.911403	0.86885	1.54424	1.73344	-0.797751	0.0343232	0.888961	0.0295688	0.991082	-1.33955	0.000872073	0.046267	0.0254328	0.610296	-0.742422	0.0476876	0.322796
PMM0051		Cobyrinic acid a,c-diamide synthase family	Hypothetical	Conserved hypothetical protein	-0.29171	-0.0175262	-0.046624	0.175236	-2.51169	-2.01681	-2.58013	-2.34944	1.90149	1.73268	1.5368	1.894	1.38334	1.05208	0.961548	1.19992	1.16889	1.2615	1.00885	1.59372	1.22134	1.4643	1.22498	0.721602	-0.0828974	0.17549	-0.367188	0.31424	0.477843	0.379406	0.0333311	0.160312	-2.31936	2.92635e-13	5.74442e-10	1.08932e-05	0.0213834	-0.617017	0.00160081	0.0637662	0.00275527	0.610296	-0.608186	0.00182094	0.0718964
PMM0052		Aldo/keto reductase family	Other categories	Other	0.3343	0.47203	0.173822	0.214194	-0.0725771	0.290479	0.28294	0.234378	0.121485	1.01714	0.600735	1.04563	0.387587	0.288097	0.0718039	0.466863	0.0181154	0.231005	0.278441	0.753242	0.31701	0.15042	0.0229292	0.620864	-0.177768	0.262565	-0.142938	0.444074	0.047081	0.0767705	-0.115252	0.417988	-0.114782	0.558572	0.986775	0.336726	0.991082	-0.39266	0.0527505	0.210334	0.169052	0.610296	-0.418441	0.0399011	0.299667
PMM0053		putative RNA methylase	Other categories	Other	0.38204	0.296956	0.0157209	0.114533	0.262015	0.786578	-0.19125	0.306266	0.794046	1.23372	0.921567	0.981091	1.17674	0.662131	0.574581	0.887251	0.490211	0.426677	1.04275	0.791325	1.00546	0.964722	0.247678	1.06726	0.27245	0.397746	0.149755	0.16741	0.515453	0.497732	0.580951	0.788228	0.0885899	0.646837	0.986775	0.703409	0.991082	-0.157429	0.417518	0.62243	0.376229	0.671894	-0.161326	0.406228	0.846533
PMM0054		Uncharacterized conserved membrane protein	Hypothetical	Conserved hypothetical protein	0.528572	0.395014	0.0236783	-0.28339	0.203256	0.467388	-0.436018	0.0499785	1.07341	1.18524	0.245278	0.588486	0.78833	0.661708	0.771474	0.840747	0.827301	0.564706	0.750479	0.519086	0.890664	1.12065	1.38622	0.609148	-0.174827	-0.0898382	0.331158	0.0334185	0.343502	0.563677	0.711491	0.260817	-0.0948176	0.657023	0.986775	0.732077	0.991082	-0.00753864	0.971786	0.994964	0.974896	0.995338	0.228567	0.288693	0.744429
PMM0055		Uncharacterized conserved membrane protein	Hypothetical	Conserved hypothetical protein	0.434182	1.53131	0.43217	-0.560167	0.402262	0.3289	0.0496262	0.316617	2.31114	1.12278	-0.66811	-0.751866	1.99399	0.676168	1.88973	0.778832	1.20856	0.290235	-0.325767	-1.03568	2.51049	1.42459	1.8752	1.27198	-0.894876	-0.774893	-0.394256	-1.56317	-0.215125	0.453084	-0.180135	-1.10206	-0.185022	0.738851	0.986775	0.69705	0.991082	0.831192	0.141885	0.353004	0.364951	0.671894	1.26708	0.029004	0.257069
PMM0056		hypothetical protein PMM0056	Hypothetical	Conserved hypothetical protein	-0.941444	-0.790079	-0.123902	-0.652139	-1.1119	-1.25259	-0.100338	-0.718045	-0.291625	-0.407805	-0.508241	-0.54793	-0.342183	-1.09912	0.198678	-1.24936	-0.517689	-1.13413	-0.0313899	-0.572436	-0.279765	-0.711364	-0.363054	-0.442678	-0.202774	-0.693685	-0.0605379	-0.646333	-0.715712	-0.214418	0.129804	-0.244161	-0.168827	0.55413	0.986775	0.611682	0.991082	-0.184097	0.519127	0.706669	0.626904	0.812286	-0.0103148	0.971072	0.994855
PMM0057		putative chromosome segregation protein, SMC ATPase superfamily	Translation	Nucleoproteins	0.720584	-0.00119475	0.311521	0.320261	0.314775	0.968251	0.150313	0.201973	0.585854	0.561774	0.391949	0.67684	0.419108	0.862383	0.752073	1.48124	0.127017	0.562218	0.381104	0.434794	0.361815	0.575785	0.483267	0.667541	-0.0647308	-0.00325983	0.0611964	0.121639	0.363268	0.15136	0.401536	0.280554	0.0710354	0.703799	0.986775	0.778206	0.991082	0.324596	0.0904835	0.27721	0.241594	0.616473	-0.0320025	0.863854	0.986254
PMM0058		hypothetical protein PMM0058	Hypothetical	Conserved hypothetical protein	2.28085	0.00414873	0.300036	0.00947165	0.988922	2.15762	0.531577	0.128242	0.850556	0.0901739	-0.602188	-0.125245	0.156365	3.00532	0.989185	2.47105	-0.167228	1.11967	-0.199726	-0.702771	-0.18061	0.493698	0.380586	0.140131	-0.606023	-0.405495	-0.925298	-0.726895	-0.00308388	-0.387601	-0.00404043	-0.234238	0.302964	0.568712	0.986775	0.681983	0.991082	1.60216	0.00507412	0.0851325	0.087602	0.610296	0.155127	0.76991	0.964955
PMM0059		possible glycosyltransferase family 19 distantly related to lipid A disaccharide synthases	Hypothetical	Conserved hypothetical protein	0.880016	-0.0415956	-0.277993	-0.0839149	0.634756	0.928964	-0.281566	-0.277682	0.283331	-0.0970987	-0.400179	-0.467277	0.125042	1.00806	-0.22088	1.07524	-0.379196	0.417173	-0.44355	-0.280704	0.117078	0.282371	-0.18893	-0.323518	-0.0986702	-0.139538	-0.617222	-0.407818	0.28336	-0.149041	-0.414868	-0.265551	0.13199	0.669527	0.986775	0.756258	0.991082	0.667171	0.0380832	0.184964	0.132889	0.610296	0.142056	0.646074	0.946886
PMM0060	accC	acetyl-CoA carboxylase	Fatty acid, phospholipid and sterol metabolism	-	0.51421	-1.31897	-0.564196	-0.161714	-0.644631	-0.227774	-1.09972	-1.05869	-0.667043	-0.951826	-1.75607	-0.55479	-1.18236	0.532813	-0.632247	0.378679	-0.598697	-0.0313546	-0.881572	-0.42367	-0.783712	-0.267746	-0.325898	-0.560963	-0.262515	-0.13354	-0.28733	-0.211423	-0.41421	-0.160555	-0.237932	-0.354756	-0.375036	0.274102	0.986775	0.430801	0.991082	0.756652	0.0326567	0.173257	0.182352	0.610296	0.497853	0.149943	0.56822
PMM0061	ylmG2	cell division membrane protein YlmG2	Other categories	Other	0.10695	0.363207	0.00444468	-0.50101	0.0146493	-0.063926	-0.378219	0.215976	0.174908	0.720498	0.0845028	1.34458	0.72694	0.307482	0.583542	-0.000384834	0.436719	0.132955	0.700183	1.29425	0.397645	0.798467	-0.0748768	1.09913	0.461993	0.749765	0.723794	1.45706	0.576507	0.949784	0.560189	1.26581	-0.0462781	0.875392	0.986775	0.840746	0.991082	-0.176728	0.55053	0.728227	0.6189	0.807243	-0.0260318	0.9297	0.989029
PMM0063		hypothetical protein PMM0063	Hypothetical	Conserved hypothetical protein	-0.909156	0.209171	-0.019704	0.029471	-0.620925	-0.901053	-0.259039	-0.467038	0.903374	1.26016	1.05126	1.57358	0.676115	0.15531	0.577599	0.450284	0.458931	0.788064	0.798202	1.44177	0.386575	1.04297	0.382058	0.317455	0.104585	0.24193	-0.0361405	0.680638	0.443432	0.394922	0.164881	0.15873	-0.389459	0.104848	0.986775	0.234015	0.991082	-0.732269	0.00391907	0.0801367	0.00822109	0.610296	-0.664832	0.00799105	0.141324
PMM0064	hli	High light inducible protein	Other categories	Adaptations and atypical conditions	-1.99793	0.561446	-1.10414	-2.20061	-1.03131	-2.36785	-0.985169	-1.03332	0.251761	1.28448	0.485615	1.3603	0.900957	-0.710109	-0.277607	-0.507301	0.368443	0.235877	0.733283	1.34963	0.415566	0.726363	-0.312233	0.12063	0.242906	0.904389	0.0118075	0.360844	0.870945	0.815802	0.0334908	0.176462	-0.169107	0.714344	0.986775	0.822993	0.991082	-0.994053	0.0386406	0.186826	0.0751557	0.610296	-0.607957	0.194728	0.639201
PMM0065		ABC-type uncharacterized transport system membrane and ATPase component	Transport and binding proteins	-	-1.21702	-0.807572	-0.505913	0.0874206	-1.35417	-1.36002	-0.455294	-0.29492	-0.673814	-0.0768187	-0.835041	0.553788	-0.152525	-0.757249	-0.326135	-0.544285	-0.316154	-0.606349	0.0301815	0.681127	-0.184403	0.258161	-0.529416	0.939398	-0.00559403	0.192466	0.365985	0.564304	0.27704	0.31488	0.26863	0.616486	-0.25533	0.450313	0.986775	0.542971	0.991082	-0.187077	0.579254	0.752532	0.613552	0.804903	0.378907	0.265641	0.728239
PMM0066		hypothetical protein PMM0066	Hypothetical	Conserved hypothetical protein	-0.313762	0.141463	-0.0269449	0.122059	0.180079	-0.599098	0.565709	0.631798	-0.0930355	-0.212575	-0.765257	-0.614273	-0.0187329	-0.131086	-0.117049	-0.622791	0.0240468	-0.494413	-0.346326	-0.27741	0.473764	0.0203368	-0.136217	-0.131856	-0.266093	-0.242362	0.0555448	-0.416013	-0.299198	-0.118785	-0.0722736	-0.382217	0.213918	0.329482	0.986775	0.51911	0.991082	0.19887	0.36406	0.574477	0.380655	0.671894	0.477792	0.0351701	0.285284
PMM0067		HIT (Histidine triad) family protein	Regulatory functions	-	0.267663	-0.684869	-0.323108	0.0719873	0.0480789	0.0452264	-0.148562	-0.354067	-0.116747	-0.0784791	0.43122	-0.0927137	-0.391745	0.483145	-0.524188	1.00873	0.0836619	-0.0320381	0.421403	0.360457	-0.298316	0.175807	-0.413967	-0.127419	0.28498	0.340916	0.571986	0.663725	-0.251443	0.0303722	0.130777	-0.0775992	0.0647508	0.795014	0.986775	0.793856	0.991082	0.108165	0.664647	0.805425	0.794966	0.913078	-0.201794	0.420681	0.85737
PMM0068	def	peptide deformylase	Regulatory functions	-	0.2778	0.0102869	-0.0638636	-0.471644	-0.0204662	0.157865	-0.39735	-0.37815	0.387628	-0.478858	-1.02277	-0.939548	-0.43527	0.503844	0.304604	0.810286	0.561625	-0.046299	-0.30008	-0.549556	0.336997	0.3442	0.782523	0.490659	0.00260552	0.0297792	0.769373	-0.454455	-0.0516442	0.213472	-0.219457	-0.594502	-0.0976701	0.747171	0.986775	0.653577	0.991082	0.809253	0.0118799	0.127808	0.102856	0.610296	1.00198	0.00245805	0.0770018
PMM0069		Esterase/lipase/thioesterase family active site	Fatty acid, phospholipid and sterol metabolism	-	0.173136	-0.0492724	0.171035	0.176761	-0.0437687	0.14641	-0.179743	-0.0198662	-0.0141301	-0.108789	-0.373209	-0.149745	-0.232104	0.256395	-0.216365	0.53551	-0.0950418	0.0375651	-0.160393	-0.1208	-0.0736944	0.318443	0.0325988	-0.135304	0.0748615	-0.0906957	-0.119496	-0.0586962	0.0139402	0.019544	-0.02569	-0.128109	-0.142157	0.321901	0.986775	0.155292	0.991082	0.247327	0.0905204	0.27721	0.290128	0.636291	0.196979	0.173445	0.610338
PMM0070		putative cysteine desulfurase or selenocysteine lyase	Amino acid biosynthesis	Glutamate family / Nitrogen assimilation	0.467723	-0.229492	-0.0100819	-0.0500165	0.225288	0.426205	-0.288131	-0.336594	0.251579	-0.123132	-0.502128	-0.414205	-0.154541	0.59098	-0.206285	0.67949	0.0789097	0.249347	-0.205997	-0.419363	-0.003735	0.304267	-0.1351	-0.118584	0.0535287	-0.0366785	-0.238418	-0.315676	0.163136	0.12535	-0.0566336	-0.250581	-0.0378411	0.864669	0.986775	0.880457	0.991082	0.424383	0.0642438	0.228876	0.200109	0.610296	0.208683	0.351103	0.808937
PMM0071	sufD	ABC transporter, membrane component, involved in Fe-S cluster assembly	Transport and binding proteins	-	0.352525	0.165267	-0.152309	-0.174259	0.414038	0.496175	-0.218468	-0.250653	0.276132	0.172947	-0.0988564	-0.258138	0.359517	0.412389	-0.0866219	0.483211	0.452819	0.272671	0.0441634	0.0400228	0.34423	0.431435	-0.185609	-0.0999573	0.444233	0.338129	0.277154	-0.216782	0.294006	0.351143	0.126904	-0.00682965	0.062467	0.754559	0.986775	0.80264	0.991082	0.269102	0.184924	0.406958	0.181063	0.610296	0.0995034	0.618985	0.944698
PMM0072		ABC transporter, ATP binding component	Transport and binding proteins	-	-0.0557188	-0.152952	-0.254923	-0.294883	0.0223851	-0.0416583	-0.269909	-0.234553	0.286826	0.0524572	-0.330819	-0.242634	0.306147	0.099005	0.166348	0.222704	0.459571	-0.201544	0.501054	-0.00638867	0.268132	0.24311	-0.0166267	0.15988	0.376962	0.183574	0.614436	-0.0556135	0.151303	0.241347	0.269258	0.08262	0.0586855	0.712816	0.986775	0.538211	0.991082	0.257094	0.114835	0.313838	0.165791	0.610296	0.222166	0.170513	0.610338
PMM0073	sufB	ABC transporter, membrane component, involved in Fe-S cluster assembly	Transport and binding proteins	-	0.576208	0.130655	-0.148071	-0.88559	0.458909	0.04987	0.203092	-0.0297931	-0.162089	-0.627475	-1.42906	-0.664909	-0.597892	0.51252	-0.443983	0.76379	0.314766	0.00255772	-0.021462	-0.150532	-0.242119	-0.269109	0.186426	0.0670515	0.386678	0.128297	0.583424	0.120133	0.186484	0.290158	0.38815	0.249354	0.252219	0.376124	0.986775	0.483999	0.991082	0.779492	0.00976639	0.116256	0.122551	0.610296	0.656445	0.0268166	0.252352
PMM0074		hypothetical protein PMM0074	Hypothetical	Conserved hypothetical protein	0.439589	0.144318	0.0986106	0.0689556	0.0719952	0.313354	0.208923	0.0194402	-0.244999	-0.118836	-0.403227	-0.0776435	-0.312401	0.26596	-0.102849	0.746925	-0.536649	0.244755	-0.0200025	0.0990633	0.139805	0.208794	0.00226077	0.275586	-0.320949	0.0419323	0.20902	0.49192	0.168355	-0.519724	-0.126288	0.426634	-0.0344402	0.871316	0.986775	0.761757	0.991082	0.360585	0.0983568	0.290041	0.220675	0.611346	0.367788	0.0921435	0.454466
PMM0075		conserved hypothetical protein in phycocyanin gene cluster	Hypothetical	Conserved hypothetical protein	1.3455	1.50498	1.77707	1.1404	0.993233	1.08018	1.70827	1.23329	-0.119588	-0.651864	-0.814994	-0.680996	-0.521936	1.08505	-0.256445	1.75443	-1.00689	0.2214	-0.866522	-0.812093	-0.547805	-0.462208	-0.128352	-0.66723	-0.941258	-0.816279	-1.14583	-0.814818	-0.533914	-1.36322	-0.693921	-0.870104	-0.188242	0.584239	0.986775	0.402295	0.991082	1.08213	0.00365235	0.0770921	0.137989	0.610296	0.115462	0.736698	0.960631
PMM0076	pgm	phosphoglucomutase	Other categories	Other	0.930278	0.214247	-0.0135348	-0.000228443	0.640851	0.61938	0.154767	0.03015	-0.191722	-0.335279	-0.66987	-0.147058	-0.378023	0.653787	-0.513105	0.973396	-0.407661	0.244727	-0.326861	-0.130906	-0.229742	0.00615385	-0.541881	-0.504516	0.0453124	0.0928737	-0.349682	0.0377151	0.133198	0.108446	-0.0335578	0.0523877	0.0785966	0.763628	0.986775	0.783502	0.991082	0.519996	0.0545732	0.210589	0.259156	0.620993	0.0184863	0.943566	0.991773
PMM0077	yrvN	putative ATPase, AAA family	Regulatory functions	-	0.74817	0.110499	-0.060364	-0.0553781	0.55202	0.661423	0.137306	-0.19891	-0.0436608	-0.0736485	-0.290984	-0.244765	-0.231117	0.619912	-0.0461561	1.27451	-0.358985	0.311175	-0.194843	-0.207043	-0.267418	0.239553	-0.287124	-0.217481	-0.258554	0.0204338	-0.2219	-0.270794	0.0700268	-0.0630461	-0.0322494	0.0375381	0.102228	0.677503	0.986775	0.723183	0.991082	0.567553	0.0273017	0.159969	0.196208	0.610296	0.0301471	0.902246	0.986436
PMM0078	ppt	4 prime-phosphopantetheinyl transferase related protein	Other categories	Other	0.800548	-0.0781238	0.0868364	-0.039616	1.02998	0.865203	-0.294707	-0.180323	0.373646	0.180307	-0.585192	0.0948252	0.177077	0.94689	-0.271819	0.697435	0.040746	0.543701	-0.374535	-0.21913	0.404297	0.341809	0.011794	-0.228947	-0.205572	-0.0168376	-0.474873	-0.491492	0.374343	-0.0321992	-0.26654	-0.263231	0.162626	0.59155	0.986775	0.702393	0.991082	0.371499	0.225469	0.44288	0.322815	0.645783	0.116342	0.700694	0.949181
PMM0079	prxQ	Peroxiredoxin	Transport and binding proteins	-	0.130429	0.295023	-1.02443	-0.792828	0.0512022	0.797567	-0.840346	-1.19529	0.583233	-0.0466862	-0.964842	-0.474931	-0.448684	0.822819	-0.0967885	1.15179	0.02027	0.116773	-0.636141	-0.817762	-0.0833742	0.0518189	0.870574	-1.0354	-0.0844007	-0.180352	-0.976154	-0.945667	-0.185885	0.107724	-0.728648	-0.914065	0.0512348	0.910093	0.986775	0.929935	0.991082	0.583091	0.205552	0.42576	0.288475	0.636291	0.176712	0.697305	0.949181
PMM0080		hypothetical protein PMM0080	Hypothetical	Conserved hypothetical protein	2.40732	-0.713947	-0.861817	-0.186226	1.04264	2.5923	-1.14878	-0.862836	0.465531	-0.196543	-0.386986	-0.0924537	-0.7216	2.85909	-0.27479	3.0045	-0.124537	1.11005	0.367543	-0.0772551	-0.433394	0.383534	-0.79491	-0.524187	0.181962	0.037255	-0.312868	-0.221041	0.434591	-0.137099	0.216475	0.0624619	0.244499	0.749313	0.986775	0.840379	0.991082	1.26941	0.105294	0.301302	0.293245	0.636376	-0.289627	0.70515	0.949181
PMM0081	cysH	phosphoadenosine phosphosulfate reductase	Amino acid biosynthesis	Serine family / Sulfur assimilation	0.875458	-0.80178	-0.989324	-0.677677	0.440544	1.34472	-1.16027	-1.08652	0.0348138	-0.570122	-1.63047	-1.40118	-0.722796	1.54952	-0.769833	1.77848	0.161183	0.5743	-0.403994	-0.685133	-0.420247	-0.0782905	0.0553101	-0.529772	0.159478	-0.188984	-0.0128201	-0.344427	0.0983207	0.107653	-0.150267	-0.237027	0.28295	0.608299	0.986775	0.719181	0.991082	1.35058	0.019908	0.147235	0.154736	0.610296	0.648489	0.24502	0.712914
PMM0082		putative NADH dehydrogenase, transport associated	Regulatory functions	-	0.824228	0.265613	0.0861046	-0.0741803	0.795002	0.921371	0.187279	0.0674262	0.382538	0.0755177	0.00855075	0.0973597	0.134006	0.909246	0.155455	1.6808	-0.0541672	0.557104	-0.138082	-0.0197028	-0.0340055	0.156635	-0.025867	-0.106821	-0.133831	0.138401	-0.231545	-0.0957432	0.223365	0.163783	-0.0736776	0.215756	0.217328	0.40096	0.986775	0.482048	0.991082	0.578886	0.0312153	0.16834	0.213753	0.611346	-0.143506	0.57774	0.937045
PMM0083		putative sodium/sulfate transporter, DASS family	Regulatory functions	-	0.806444	-0.353214	-0.263728	-0.334498	0.637104	0.890424	-0.661686	-0.499899	0.642368	0.278016	-0.0199114	0.130679	0.373893	1.38263	0.295984	1.50835	0.370107	0.806973	0.379613	-0.0268786	0.440043	0.526812	0.166973	0.273481	0.288842	-0.0149876	-0.0547626	-0.326819	0.388361	0.158533	0.125698	0.0859697	0.127735	0.686312	0.986775	0.801326	0.991082	0.632425	0.0532966	0.210334	0.144568	0.610296	0.0940396	0.766055	0.964144
PMM0084	trkH	Potassium Ion transporter, Trk family	Transport and binding proteins	-	0.399666	-0.487725	-0.616578	-0.662284	0.422339	0.698048	-0.839789	-0.765605	0.356539	0.542078	-0.15473	-0.0657704	0.383994	0.7265	0.372292	0.799583	0.367929	0.541279	0.555187	0.00306698	0.474622	0.802028	-0.200653	0.193494	0.444579	0.24278	-0.295933	-0.293073	0.388876	0.279471	0.281211	0.39958	0.220479	0.458296	0.986775	0.65836	0.991082	0.401063	0.182382	0.403626	0.0999258	0.610296	0.147843	0.617961	0.944698
PMM0085	trkA	K+ transport system, NAD-binding component	Regulatory functions	-	-0.269956	0.258204	0.6656	0.239065	-0.69683	-0.426976	0.268151	-0.0160601	0.978708	0.928555	-0.234429	0.591082	1.12107	-0.102907	1.07529	-0.250215	0.625813	0.00125024	0.486258	0.529512	0.914223	0.516888	0.80175	0.256599	0.108654	-0.0393069	0.247522	0.131704	-0.115661	0.00808683	0.359603	-0.129672	-0.441157	0.141682	0.986775	0.176153	0.991082	-0.10517	0.720967	0.844561	0.828624	0.93001	0.0563861	0.848011	0.98559
PMM0086		hypothetical protein PMM0086	Hypothetical	Conserved hypothetical protein	-0.636379	1.05376	0.42627	-1.12335	-0.440413	-1.55595	-0.15759	-0.402861	2.29105	1.9837	0.0385375	0.348225	2.46459	-0.228357	2.3121	-0.437959	2.08386	1.02274	1.61835	0.713644	3.27971	2.26534	2.30732	2.55781	0.976225	0.957003	1.90217	0.473082	0.905202	1.7995	1.31227	0.83728	-0.569279	0.348713	0.986775	0.37472	0.991082	-0.137782	0.819193	0.911762	0.892254	0.960776	1.43717	0.0231818	0.234567
PMM0087		hypothetical protein PMM0087	Hypothetical	Conserved hypothetical protein	-0.403782	-0.0842591	1.02082	0.515029	-1.66668	-1.27794	-1.09057	-1.09464	1.33062	0.669325	-0.0426404	-0.0515857	1.67386	0.0868316	1.76402	-0.38551	1.30582	-0.0281173	1.27708	0.586734	2.01223	0.663904	1.75643	0.872223	0.284357	-0.0156382	1.31048	0.371969	-0.340455	0.183628	0.636613	-0.0849623	-1.54441	0.00177991	0.158817	0.0105742	0.991082	0.308369	0.494596	0.683639	0.650744	0.830392	0.849766	0.0670995	0.381787
PMM0088		hypothetical protein PMM0088	Hypothetical	Conserved hypothetical protein	-0.913819	-0.0814003	-0.556205	-0.740887	-2.01125	-0.137664	-0.91184	-1.05496	0.555425	0.219964	-0.735384	-0.932623	0.581167	-0.49313	0.153897	0.633388	0.710313	-0.142528	0.533232	-0.108574	0.412602	0.117758	0.654796	0.489344	0.116335	0.231401	0.364793	-0.242012	-0.229345	-0.2977	-0.259491	-0.479528	-0.455853	0.176905	0.986775	0.339826	0.991082	0.441985	0.189997	0.412055	0.363179	0.671894	0.641779	0.0613765	0.362898
PMM0089		ABC transporter, ATP binding component	Transport and binding proteins	-	-0.210613	-0.561832	0.068491	-0.0293432	-0.319749	-0.327557	-0.173428	-0.075302	-0.0806578	-0.147218	-0.0997199	0.156439	-0.0930597	-0.04028	0.0644952	-0.0275604	0.0562654	-0.205229	0.312897	0.355733	-0.085789	0.0584036	0.0402852	-0.0809157	0.0789047	-0.0329692	0.457715	0.285067	-0.185368	-0.0710271	0.426007	0.201146	-0.0406846	0.790544	0.986775	0.8013	0.991082	0.018688	0.902847	0.960623	0.815481	0.921583	0.0257852	0.866267	0.986254
PMM0090		possible serine protease	Translation	Degradation of proteins, peptides, and glycopeptides	1.09451	0.137107	-0.379085	-0.312113	0.928847	1.65594	-0.41559	-0.237577	0.368602	-0.182801	-1.10319	-0.632557	0.103648	1.35073	-0.121901	2.12778	-0.291063	0.704823	-0.515522	-0.626502	-0.157007	0.240295	-0.400345	-0.403968	0.0176135	0.0112293	-0.896704	-0.835759	0.349923	-0.118377	-0.704528	-0.426147	0.347801	0.466596	0.986775	0.584336	0.991082	1.25255	0.0130174	0.127808	0.0996326	0.610296	0.207229	0.663433	0.946886
PMM0091		hypothetical protein PMM0091	Hypothetical	Conserved hypothetical protein	-2.25425	1.57011	-0.519248	-0.694243	1.31929	-3.5062	1.43193	0.912511	0.371357	0.784841	-1.7022	0.683831	1.02278	-2.52554	0.511443	-2.75751	-0.425909	-1.51106	-0.651301	0.131815	0.614552	0.31608	0.470395	0.482905	-0.88069	-0.733247	-0.545563	-0.614123	-0.557217	-0.21726	-0.847461	-0.925769	0.513791	0.567201	0.986775	0.732304	0.991082	-0.971666	0.282978	0.504071	0.437973	0.695021	0.436525	0.626577	0.945638
PMM0092		hypothetical protein PMM0092	Hypothetical	Conserved hypothetical protein	0.577868	0.578296	0.574917	-0.225483	0.197701	-0.120963	0.741973	0.975822	0.713301	0.858245	-0.120488	0.65002	0.612481	0.283741	0.730489	1.36214	0.136125	0.480883	0.475184	0.298397	0.485744	0.157828	0.484201	0.377542	-0.33893	-0.244696	0.169551	0.0561696	-0.127897	-0.504189	0.049232	-0.191713	0.072234	0.769903	0.986775	0.829627	0.991082	0.221945	0.372016	0.582351	0.507409	0.735088	-0.14894	0.54748	0.924079
PMM0093	hli	High light inducible protein	Other categories	Adaptations and atypical conditions	-0.748821	0.642254	0.405065	0.230265	0.287628	-0.867862	1.17455	0.663855	-0.186305	-0.267471	-0.705383	-0.409011	-0.0388644	-1.09227	0.0703189	-0.13232	0.00861602	-0.880971	-0.0713537	-0.331941	-0.418509	-0.621396	-0.0623583	-0.0928419	0.171187	0.154459	0.127519	0.0377039	-0.448592	-0.369361	0.129219	-0.225615	0.182352	0.576966	0.986775	0.744191	0.991082	0.0937578	0.773784	0.886234	0.76338	0.892231	0.0932661	0.774936	0.966455
PMM0094		hypothetical protein PMM0094	Hypothetical	Conserved hypothetical protein	-1.40526	0.79972	0.270928	-0.181404	-0.257927	-1.14883	0.967845	0.865188	-0.283795	-0.303775	-0.812598	0.0163798	0.0512436	-1.25492	-0.145482	-1.68074	0.0527312	-1.1432	-0.132692	0.371018	-0.151498	-0.47939	-0.187971	-0.728521	0.157441	0.0345904	0.40345	0.149551	-0.149353	-0.269354	0.242199	-0.162478	0.235574	0.592835	0.986775	0.743774	0.991082	-0.411528	0.352869	0.567814	0.417127	0.687508	-0.0408979	0.925842	0.988269
PMM0095		similar to serum resistance locus BrkB	Other categories	Other	0.251427	-0.313789	-0.253209	-0.113556	-0.140357	-0.090217	0.373582	-0.10604	-0.113054	-0.245783	-0.433914	0.28897	-0.458683	0.304876	-0.489062	1.06486	-0.10084	-0.0431357	0.220407	0.423232	-0.159997	-0.333678	-0.0961651	-0.269969	0.0431548	0.0645127	0.18781	0.336914	0.085913	-0.283135	0.146518	0.0790979	0.116524	0.623955	0.986775	0.53215	0.991082	0.231442	0.333365	0.548197	0.593227	0.796515	-0.0890072	0.707783	0.949181
PMM0096		Inositol monophosphatase family protein	Purines, pyrimidines, nucleosides, and nucleotides	Pyrimidine ribonucleotide biosynthesis	0.291291	-0.0759074	-0.542865	-0.384304	0.108566	0.237775	0.182371	-0.242239	-0.0481678	-0.402308	-0.760157	-0.401663	-0.333262	0.311884	-0.311858	0.551919	0.0422357	-0.0526537	-0.0287001	0.034812	0.105796	0.0942751	-0.0143981	-0.248961	0.119292	0.0995899	0.297071	0.113405	-0.182276	0.0875614	-0.0255052	-0.0660587	0.249565	0.189956	0.986775	0.296358	0.991082	0.457745	0.0203127	0.147235	0.14464	0.610296	0.387252	0.0465389	0.319426
PMM0097		possible RND family outer membrane efflux protein	Cell envelope	Membranes, lipoproteins and porins	0.0899594	-0.0498676	-0.258585	-0.351101	-0.189272	-0.125765	-0.127719	-0.458849	0.14338	-0.139608	-0.959509	-0.462492	-0.130476	0.130558	-0.479833	-0.504001	0.334687	0.0515312	-0.379769	-0.242838	0.0662979	0.291336	-0.280471	-0.39898	0.409904	0.267797	0.0494802	-0.0832635	0.130894	0.488673	-0.269663	-0.367756	-0.0830027	0.711932	0.986775	0.540167	0.991082	0.108619	0.62925	0.785499	0.714751	0.870931	0.274103	0.228464	0.69531
PMM0098		possible Fe-S oxidoreductase	Other categories	Other	0.486688	-0.0969405	-0.151452	-0.257022	0.575577	0.683655	-0.070901	-0.413243	0.214414	-0.315606	-0.719921	-0.512154	-0.375813	0.552557	-0.493804	0.933119	0.0487896	0.381586	-0.307751	-0.289116	-0.0197704	0.236884	-0.355179	-0.290107	0.0882088	0.130608	-0.170343	-0.163233	0.245043	0.0972928	-0.178488	-0.114555	0.198454	0.480669	0.986775	0.550783	0.991082	0.487332	0.090437	0.27721	0.282862	0.632044	0.226273	0.421995	0.858421
PMM0099		hypothetical protein PMM0099	Hypothetical	Conserved hypothetical protein	0.43957	-0.294457	-0.604473	-0.263183	0.567586	0.755015	-0.160827	-0.397262	-0.379702	-1.03038	-1.52002	-0.581161	-1.0696	1.02909	-0.884333	1.84226	-0.588602	0.130017	-0.717861	-0.451205	-0.904693	0.0946851	-0.528551	-0.216988	0.059366	0.0957851	-0.509313	0.00758732	0.0591567	0.15652	-0.118257	0.216061	0.371764	0.396911	0.986775	0.337563	0.991082	1.10717	0.0162589	0.137918	0.223911	0.611346	0.488929	0.267543	0.729425
PMM0100	nadB	L-aspartate oxidase	Other categories	Other	0.598986	0.0546504	0.426725	0.41041	0.176963	0.565718	0.251527	0.143717	0.0697136	0.258617	-0.506232	0.629894	0.274058	0.851934	0.318752	1.33009	-0.305591	0.437631	0.0760216	0.496865	-0.197951	0.450074	-0.392045	0.14674	0.0610587	0.224997	-0.262807	0.393605	0.169658	0.189721	0.413987	0.208207	-0.0882113	0.715981	0.986775	0.577318	0.991082	0.580711	0.0225236	0.150387	0.142533	0.610296	-0.111294	0.646448	0.946886
PMM0101	SynDsbAB	disulfide bond forming protein	Hypothetical	Conserved hypothetical protein	0.21359	-1.29779	-0.474852	-0.395687	-0.921819	0.0767286	-1.03581	-1.2246	-0.181553	-0.750007	-1.51808	-0.861329	-1.26714	0.566971	-0.749413	0.702094	0.0426165	0.249988	-0.350173	-0.516794	-0.356983	-0.041725	-0.0777247	-0.638375	0.021066	0.054378	0.111106	-0.338703	-0.358032	-0.183041	-0.439021	-0.491514	-0.287692	0.432222	0.986775	0.524364	0.991082	0.640871	0.0870086	0.271744	0.30591	0.636376	0.549041	0.13975	0.548463
PMM0102	miaB	2-methylthioadenine synthetase	Other categories	Other	0.641919	-0.26834	-0.045528	0.0886359	0.296139	0.731763	0.0400419	-0.193057	0.143018	-0.128106	0.239003	0.0571729	-0.239264	0.628814	0.0249038	1.73129	-0.0685891	0.332011	-0.0692316	-0.179618	-0.0106636	0.155632	-0.0113934	-0.0867035	8.85826e-05	0.158761	0.003769	0.0973615	0.130779	-0.232584	0.205906	0.0994766	0.11455	0.674364	0.986775	0.693676	0.991082	0.458665	0.100495	0.292582	0.374064	0.671894	-0.066054	0.808351	0.975209
PMM0103		hypothetical protein PMM0103	Hypothetical	Conserved hypothetical protein	0.637999	0.189345	-0.136281	-0.290751	0.739094	0.687117	-0.389606	-0.525314	0.291514	0.0452888	-0.380342	-0.14961	0.1432	0.871098	-0.153791	1.05109	0.341674	0.376565	-0.196139	-0.419878	0.178867	0.589067	0.0220489	-0.195267	0.197229	0.250418	-0.381351	-0.316315	0.338029	0.450579	-0.0553321	-0.293011	0.0277445	0.92757	0.986775	0.946962	0.991082	0.526185	0.0932465	0.280311	0.170454	0.610296	0.196966	0.520301	0.90936
PMM0104		hypothetical protein PMM0104	Hypothetical	Conserved hypothetical protein	0.423783	0.0893626	-0.253099	-0.284753	0.471047	0.509756	-0.390674	-0.482477	0.28359	0.180575	-0.463256	-0.3701	0.0800306	0.61148	-0.26359	0.830267	0.291435	0.26138	-0.0666287	-0.344297	0.339058	0.420898	-0.31599	-0.368066	0.425692	0.284684	-0.13504	-0.0314463	0.37666	0.388101	-0.00618406	0.111953	0.0330896	0.901775	0.986775	0.920617	0.991082	0.406845	0.137236	0.344495	0.244273	0.616993	0.111273	0.678569	0.946886
PMM0105	ribG	RibD/ribG C-terminal domain	Biosynthesis of cofactors, prosthetic groups, and carriers	Riboflavin	-0.355993	-0.0952662	-0.387312	-0.402756	-0.23017	-0.231201	-0.396991	-0.62755	0.0627247	-0.40077	-0.448575	-0.552303	-0.305549	-0.0418148	-0.635315	-0.385539	0.670671	-0.26655	0.303937	-0.344864	-0.0153161	-0.0214783	-0.433882	-0.231751	0.839342	0.542669	0.592732	-0.275818	0.0358449	0.590556	0.344169	0.530199	-0.0611463	0.782392	0.986775	0.625639	0.991082	-0.00732401	0.97359	0.994964	0.969394	0.995338	0.159124	0.474103	0.882146
PMM0106		6-pyruvoyl tetrahydropterin synthase	Other categories	Other	-1.35588	-0.256745	-0.154411	-0.869635	-0.261276	-1.28405	-0.0868138	-0.22289	-0.631722	-0.679935	-1.37472	-0.725177	-0.618951	-0.900565	-0.966251	-0.912331	0.0702523	-0.560926	0.080911	0.0358272	-0.244909	-0.297566	-0.411894	-0.278201	0.300638	0.270691	0.268104	0.292614	0.0131795	-0.0201176	0.00794905	0.172582	0.195411	0.410327	0.986775	0.63735	0.991082	0.00336358	0.98862	0.998755	0.986809	0.998149	0.544745	0.0274678	0.253142
PMM0107	aroK	Shikimate kinase	Amino acid biosynthesis	Aromatic amino acid family	0.0539742	0.414981	-0.0265421	-0.180425	-0.147825	0.0696772	0.107417	0.604793	-0.210887	0.0173937	-0.248012	0.0533261	-0.128553	0.0722429	0.0663758	0.856131	-0.215165	0.0500823	0.0592891	0.354674	-0.0108349	-0.202018	0.104566	0.662725	-0.438889	0.231959	0.452758	0.480679	-0.0984122	-0.414611	0.326219	0.388616	0.0930188	0.696648	0.986775	0.663794	0.991082	0.313594	0.195183	0.416462	0.251576	0.616993	0.235654	0.327032	0.786719
PMM0108		hypothetical protein PMM0108	Hypothetical	Conserved hypothetical protein	0.319895	-0.0121935	-0.0616591	-0.316549	0.179228	0.213697	-0.398469	-0.216114	0.346314	0.00913157	-0.195565	0.16128	-0.248502	0.270089	-0.250821	0.285173	0.00471996	0.162947	0.00572202	-0.13449	0.0641197	0.150033	-0.14834	-0.0397806	-0.0318096	-0.0172696	-0.341041	-0.273016	0.148714	-0.0685579	-0.0749808	-0.141019	-0.0377879	0.819157	0.986775	0.855926	0.991082	-0.0663053	0.688597	0.825727	0.740874	0.878153	-0.073782	0.655749	0.946886
PMM0109		possible POLO box duplicated region,	Regulatory functions	-	0.426375	-0.34352	0.0644549	0.19276	0.13397	0.485571	0.363809	-0.070485	0.161249	-0.213732	-0.196691	0.104128	-0.270087	0.533742	-0.269299	0.886054	-0.407423	0.148563	-0.280846	-0.0829395	-0.249222	0.242493	-0.130361	-0.363158	-0.187666	-0.0792578	-0.410237	-0.335207	0.0112111	-0.0903978	-0.113406	-0.0425923	0.143199	0.50319	0.986775	0.50891	0.991082	0.256364	0.234972	0.453094	0.455765	0.708366	-0.0888008	0.677234	0.946886
PMM0110	gst	Glutathione S-transferase	Biosynthesis of cofactors, prosthetic groups, and carriers	Thioredoxin, glutaredoxin, and glutathione	0.534915	0.0463117	-0.254858	0.122502	0.74805	0.507654	-0.0254833	-0.215296	0.196068	-0.215499	-0.478784	-0.456244	-0.134713	0.749302	-0.635279	0.696513	-0.0342407	0.36178	-0.353908	-0.546138	0.135361	0.26287	-0.381211	-0.478898	-0.246454	0.108408	-0.293809	-0.0884969	0.15249	0.0638682	-0.535609	-0.214842	0.141513	0.614436	0.986775	0.630106	0.991082	0.40757	0.153727	0.367673	0.329912	0.647493	0.123145	0.660938	0.946886
PMM0111		hypothetical protein PMM0111	Hypothetical	Conserved hypothetical protein	-0.0217223	0.0681949	-0.563392	0.219311	0.2196	0.157906	-0.192908	-0.322341	0.786676	-0.156129	0.137475	0.00704727	0.199779	0.308491	0.119761	0.375622	0.878399	-0.0644509	0.521119	-0.121808	0.944492	0.640066	1.28194	0.819704	0.375156	-0.163277	1.13518	-0.498397	0.0198217	0.345767	0.48996	-0.151235	0.0399663	0.886106	0.986775	0.859439	0.991082	0.0571462	0.837757	0.923774	0.804816	0.918093	0.727784	0.0138479	0.186503
PMM0112	rbfA	Ribosome-binding factor A	Other categories	Other	0.108203	-0.3694	0.477913	0.121403	-0.340801	-0.0648293	0.578864	0.294109	0.070158	0.0619579	0.171996	0.172441	-0.314946	0.0709462	0.229867	0.0975656	-0.0773032	0.0191065	0.0247103	0.14592	-0.11638	-0.105914	0.245029	-0.00497112	-0.0466883	-0.294971	0.041882	-0.132623	-0.157041	-0.207422	0.474128	-0.0444079	0.0323061	0.860947	0.986775	0.907435	0.991082	-0.0982798	0.594989	0.761015	0.470059	0.714737	-0.114697	0.535369	0.919448
PMM0113	hemD	putative uroporphyrinogen III synthase	Biosynthesis of cofactors, prosthetic groups, and carriers	Cobalamin, heme, phycobilin and porphyrin	0.858176	-0.298396	0.199013	0.180378	0.121953	0.369881	0.222512	0.0234207	0.128228	-0.0222477	-0.248316	0.195049	-0.416142	0.577757	0.164456	1.3318	0.0957196	0.399221	0.290421	0.675465	-0.145942	0.129932	-0.0136311	0.212661	0.189646	0.299933	0.397927	0.572045	0.0694349	0.144422	0.660499	0.536852	-0.0503512	0.841962	0.986775	0.850603	0.991082	0.401289	0.120285	0.321688	0.360093	0.668112	0.0325769	0.897335	0.986436
PMM0114		hypothetical protein PMM0114	Hypothetical	Conserved hypothetical protein	1.25258	0.205713	-0.114643	-0.419975	1.12913	1.63114	0.169566	0.136352	0.220483	-0.290012	-0.67545	-0.0842939	0.152982	1.38943	0.0500206	2.02935	-0.00117012	0.674895	0.450182	0.165221	-0.0824796	0.246393	0.0416747	0.0375504	0.248412	0.179307	0.332882	0.320669	0.405213	0.0288679	0.556102	0.24608	0.535629	0.155759	0.986775	0.341003	0.991082	1.11276	0.00529809	0.0875999	0.100108	0.610296	0.268103	0.471103	0.881579
PMM0115	crtQ/zds	Zeta-carotene desaturase	Biosynthesis of cofactors, prosthetic groups, and carriers	Carotenoid	1.0249	0.0670925	-0.389112	-0.578626	0.930568	1.22393	0.766069	0.316916	-0.385953	-0.56078	-1.78188	-0.477976	-0.66764	1.33852	-0.362278	1.39083	-0.558136	0.034232	-0.658235	-0.560918	-0.633143	-0.0977002	-0.59422	-0.83451	-0.444315	-0.5989	-0.743327	-0.675473	-0.168083	-0.187277	-0.165122	-0.570567	0.778308	0.0524073	0.986775	0.118236	0.991082	1.22651	0.00352505	0.0752139	0.11331	0.610296	0.261755	0.50073	0.902967
PMM0116	iscA	iron-sulfur cluster complex assembly protein IscA	Hypothetical	Conserved hypothetical protein	1.39315	0.406534	0.223254	-1.09858	0.631243	1.80884	0.844037	-0.125486	1.4286	0.229708	-0.0900262	-0.957944	0.283686	1.38482	1.11656	1.37683	0.857509	0.50878	-0.01225	-1.01976	0.560262	0.479756	1.38686	-0.197265	0.192775	-0.480342	-0.102371	-1.02363	-0.599983	-0.346301	0.0247015	-0.880307	0.558571	0.276996	0.986775	0.424356	0.991082	0.887891	0.0891243	0.274218	0.178261	0.610296	0.404821	0.428348	0.860752
PMM0117		hypothetical protein PMM0117	Hypothetical	Conserved hypothetical protein	0.83806	0.35961	1.1178	0.209562	0.267385	0.269876	0.408425	0.252937	0.502228	0.179165	-0.101889	-0.380423	0.184528	0.299973	0.00986811	1.11224	0.361746	0.345772	0.466283	-0.188769	0.393761	-0.540806	0.175638	0.0518086	-0.347105	0.0884632	0.168092	-0.579184	-0.402232	-1.2105	-0.442424	-0.884916	-0.331602	0.208437	0.986775	0.213146	0.991082	0.351883	0.182744	0.40397	0.300725	0.636376	-0.0296696	0.909052	0.986436
PMM0118		hypothetical protein PMM0118	Hypothetical	Conserved hypothetical protein	-0.0102496	-0.222119	0.18431	-0.0202669	-0.23845	-0.168429	-0.0881834	-0.113642	0.0894519	-0.0217175	0.0192562	-0.260835	-0.0280798	0.0488203	0.0357818	0.0877435	-0.0811135	-0.0116466	0.162793	-0.0139167	-0.0394693	-0.0698631	0.23255	0.0651767	-0.083805	-0.210388	-0.0494735	-0.127096	-0.229556	-0.208463	-0.046403	-0.164398	-0.135095	0.211507	0.986775	0.206405	0.991082	0.0795274	0.457723	0.654892	0.38082	0.671894	0.0905595	0.39849	0.846401
PMM0119		hypothetical protein PMM0119	Hypothetical	Conserved hypothetical protein	0.517244	0.523989	-0.901931	-1.16742	0.685712	0.727225	-1.07107	-0.794907	0.56606	0.576059	-0.581869	-0.40468	0.667618	0.412529	-0.504543	-0.385052	0.53014	0.372892	0.188244	-0.591924	0.837237	0.455557	-0.281206	-0.17245	0.763538	0.525013	-0.0216957	-0.0151605	0.568877	0.39483	-0.0629739	-0.19069	0.143772	0.742461	0.986775	0.834075	0.991082	0.00874539	0.984037	0.997686	0.984219	0.998149	0.170892	0.696229	0.949181
PMM0120	sulA	cell division inhibitor	Cellular processes	Cell division	0.807651	1.05095	0.617462	-0.400313	1.30192	0.329546	1.17962	0.8291	0.604052	0.362398	-0.682141	-0.305861	0.452074	1.01159	0.217496	1.0037	0.334586	0.248746	0.123986	-0.337872	0.0528299	0.207124	0.0721275	-0.362347	0.0117751	-0.186335	-0.560613	-0.370698	-0.041687	-0.0306913	-0.355301	-0.52493	0.391107	0.184654	0.986775	0.355319	0.991082	0.676602	0.026055	0.158839	0.114218	0.610296	-0.00217826	0.994006	0.999896
PMM0121	ndh0	NADH dehydrogenase I subunit NdhO	Hypothetical	Conserved hypothetical protein	0.401019	0.779458	0.61758	-0.268696	0.220344	-0.0130452	1.52406	0.67604	0.853956	0.148181	-0.494082	-0.097085	0.190061	0.386765	0.613123	0.446174	0.359183	-0.0243941	-0.278001	-0.227346	0.6901	0.00420287	0.821303	0.389491	0.141021	-0.128368	0.158902	0.0124203	-0.524445	-0.0655884	0.133183	-0.972255	0.21951	0.469048	0.986775	0.614112	0.991082	0.306288	0.314607	0.53285	0.366321	0.671894	0.373532	0.222162	0.690204
PMM0122		Chaperone containing DnaJ domain	Cellular processes	Chaperones	0.431848	0.286836	0.0126725	-0.135019	0.385621	0.340235	0.136698	0.0117353	0.247196	0.342163	0.0354273	0.28499	0.17296	0.435281	-0.20284	0.223729	0.288083	0.299516	0.29328	0.332904	0.347967	0.407169	-0.0932208	0.0522139	0.30268	0.296816	0.0652783	0.375374	0.252864	0.0859925	0.115615	0.244525	0.0694877	0.632255	0.986775	0.672811	0.991082	-0.0701614	0.628971	0.785499	0.659368	0.837374	-0.0489119	0.735952	0.960631
PMM0123	cysK	O-acetylserine (thiol)-lyase A	Amino acid biosynthesis	Serine family / Sulfur assimilation	1.38999	0.587709	-0.00842695	0.237465	0.95402	1.12372	0.698212	0.177595	0.337496	-0.267265	-0.596011	-0.192426	-0.450903	1.59993	-0.272497	1.9201	-0.118871	0.617775	0.121619	0.10712	-0.191677	0.241835	0.0757348	0.0874308	-0.149984	-0.0891565	-0.0646161	0.0417628	0.151166	-0.141991	-0.215635	-0.187472	0.186704	0.619724	0.986775	0.63268	0.991082	0.878708	0.025626	0.158188	0.253397	0.618679	0.232882	0.536455	0.919601
PMM0124		conserved hypothetical protein in cyanobacteria	Hypothetical	Conserved hypothetical protein	-0.540383	-0.200716	-0.23061	-0.0322836	-0.387182	-0.60027	0.590195	-0.385175	-0.398147	-0.230858	0.0330841	0.110195	-0.573405	-0.482299	-0.189209	-0.824948	-0.546792	-0.536897	-0.648741	-0.478576	-0.350315	-0.291665	-0.457287	-0.924475	-0.384367	-0.620545	-0.185251	-0.360319	-0.618722	-0.28706	-0.407545	-0.531237	0.0553901	0.78067	0.986775	0.856539	0.991082	-0.396034	0.0544545	0.210589	0.0662244	0.610296	-0.384504	0.0613729	0.362898
PMM0125		possible ABC transporter, ATP-binding component	Transport and binding proteins	-	0.786023	0.0141406	0.160561	-0.0465554	0.166307	1.07372	0.516153	0.125513	0.281731	0.00557498	-0.688179	0.0483661	0.00146645	1.10998	-0.199775	1.00717	-0.156603	0.617607	-0.0674657	-0.455393	-0.337892	0.0386319	-0.40664	-0.351335	-0.189627	0.165672	-0.10922	-0.546578	0.0496121	0.188342	-0.171882	0.361151	0.24188	0.403083	0.986775	0.437918	0.991082	0.567838	0.0563377	0.212276	0.211823	0.611346	-0.176182	0.541262	0.920628
PMM0126		possible Herpesvirus UL6 like	Other categories	Other	-0.101457	-0.381408	0.116189	0.640959	-0.657829	-0.334262	0.694209	0.198887	-0.125327	-0.0712587	-0.518989	0.126719	-0.410894	-0.0933342	-0.0487178	0.3451	-0.215827	-0.0187486	0.0504772	0.236508	-0.329057	-0.103492	0.113275	-0.0650036	-0.164555	-0.17426	0.0337547	0.3906	-0.512763	0.0217015	0.219924	0.135917	-0.0933196	0.703906	0.986775	0.809046	0.991082	0.0952524	0.698088	0.829763	0.659917	0.837374	0.0511446	0.834846	0.980732
PMM0127		possible Signal peptide binding domain	Regulatory functions	-	0.422396	0.833424	-0.209262	-0.441662	0.861616	0.355405	-0.0290632	-0.351919	1.11114	0.764524	-0.394447	-0.755116	0.859397	0.571018	0.732272	-0.0342978	0.688345	0.287695	-0.593846	-0.828399	1.16602	1.30924	1.16954	0.279452	0.256177	0.239544	-0.254636	-0.899965	0.382681	0.946499	-0.326605	-0.435988	0.0577859	0.891011	0.986775	0.887542	0.991082	0.350572	0.408753	0.613106	0.512842	0.736603	0.799537	0.0663235	0.379571
PMM0128	rpaA	RRII, OmpR, crr31, two component transcriptional regulator, winged helix family protein	Regulatory functions	-	0.615188	-0.0761856	0.0673828	-0.562677	0.43038	0.35011	0.368031	-0.321065	-0.0980406	-1.50232	-1.75105	-1.37169	-1.14106	0.5152	-0.568443	0.639922	0.3779	0.105173	-0.842604	-0.917754	0.0975053	-0.251564	1.13404	-0.499702	-0.196943	-0.458428	-0.356529	-0.9367	-0.521079	-0.859831	-0.91098	-1.14391	0.195937	0.627972	0.986775	0.540067	0.991082	1.04218	0.0147046	0.133273	0.116924	0.610296	1.30085	0.00306122	0.0846364
PMM0129	holB	possible DNA polymerase III, delta prime subunit	DNA replication, recombination, and repair	-	0.32988	0.208671	-0.201826	-0.0419903	0.355591	0.411232	-0.00314499	-0.0797353	0.265281	0.105972	-0.319178	-0.269897	0.10257	0.331864	-0.341769	0.282557	0.480091	0.192398	-0.0968244	-0.373923	0.453312	0.652779	-0.132629	0.00184824	0.187256	0.0542478	-0.14055	-0.238983	0.208503	0.312789	-0.197967	-0.27543	0.0973022	0.646839	0.986775	0.593698	0.991082	0.148261	0.486246	0.678877	0.505768	0.733793	0.298283	0.166972	0.608088
PMM0130		Thymidylate kinase	Other categories	Other	0.341433	0.04566	0.240146	-0.392672	0.397594	0.435992	-0.261552	-0.0882223	0.447898	0.197027	0.257926	0.0940421	0.561225	0.59168	0.14871	0.839354	0.0929686	0.205145	0.373621	0.185424	0.436135	0.440608	-0.105464	0.0643401	0.367058	0.194679	-0.0324482	0.0898402	0.126953	0.267854	0.237061	-0.00940588	0.0623109	0.728516	0.986775	0.802675	0.991082	0.286019	0.11908	0.319958	0.142665	0.610296	-0.0403184	0.822181	0.978614
PMM0131		putative P-type ATPase transporter for copper	Regulatory functions	-	-0.128702	-0.379725	-0.149417	-0.290435	-0.305027	-0.183042	-0.0468178	-0.303818	-0.0258105	-0.210542	-0.450854	-0.350693	0.592789	0.0210185	0.182531	-0.133557	-0.233565	-0.392388	-0.0914695	-0.441785	0.220214	0.0800751	-0.419445	-0.226118	0.0855168	-0.269373	-0.254435	-0.392736	0.000649382	0.00461299	0.0696006	-0.0583025	0.0273933	0.858705	0.986775	0.759662	0.991082	0.42517	0.00957455	0.116256	0.0675974	0.610296	0.173156	0.265916	0.728239
PMM0132		photosystem I assembly protein Ycf3	Other categories	Other	-0.512933	0.123081	-0.232569	0.265772	-0.699781	-0.601593	0.29042	-0.271619	-0.111551	-0.397928	-1.52552	-1.03246	-0.422451	-0.446925	-0.0847644	-0.121235	-0.431876	-0.525113	-0.840981	-0.761215	-0.28838	-0.280817	0.16948	-0.381032	-0.888741	-0.389425	-0.227575	-0.842882	-0.469703	-0.443679	-0.678796	-0.808903	-0.231481	0.35881	0.986775	0.448203	0.991082	0.498021	0.0547123	0.210589	0.216808	0.611346	0.571678	0.0290725	0.257069
PMM0133	radA	putative DNA repair protein RadA	Other categories	Radiation sensitivity	1.04033	-0.0611163	-0.249664	0.0772201	0.683035	0.791055	-0.531724	-0.268177	0.306838	0.167458	-0.261545	0.19024	0.418353	1.13312	0.0397706	1.21015	0.0200211	0.697214	0.270534	0.0423477	0.190336	0.638966	-0.185832	-0.0673121	0.216226	0.297803	-0.088457	-0.0239069	0.375837	0.461937	-0.0917256	0.051723	-0.0331455	0.912329	0.986775	0.942473	0.991082	0.599602	0.0544951	0.210589	0.122693	0.610296	0.0432916	0.885664	0.986436
PMM0134	rpaB	RRII OmpR, crr26, two component transcriptional regulator, winged helix family protein	Regulatory functions	-	1.1897	-1.08949	-0.775484	-0.938153	-0.258914	1.09913	-0.820596	-1.31924	-0.0246728	-1.11768	-2.02658	-1.73135	-1.52166	1.08422	-0.451087	1.17754	0.480459	0.580733	-0.929931	-1.36599	-0.0585597	-0.41937	0.335751	-0.416334	-0.0858381	-0.40585	0.783643	-0.833009	-0.148218	0.0790996	0.142141	-0.40846	0.0784519	0.896798	0.986775	0.919804	0.991082	1.29732	0.0394035	0.188155	0.156451	0.610296	1.08544	0.0812213	0.43208
PMM0135	plsX	fatty acid/phospholipid synthesis protein	Fatty acid, phospholipid and sterol metabolism	-	1.3908	-0.618488	-0.221332	-0.176366	0.303538	1.16844	-0.479232	-0.372575	-0.00316482	-0.215753	-0.828656	0.339348	-0.6939	1.62538	-0.214113	1.28916	-0.141392	0.92006	0.303434	0.508691	-0.249743	0.403142	-0.271765	-0.340397	0.40684	0.347654	0.232539	0.378822	0.216675	0.537903	0.383639	0.44344	0.0613884	0.887619	0.986775	0.919778	0.991082	0.678686	0.126431	0.328722	0.33079	0.647493	0.0623653	0.885844	0.986436
PMM0136	fabH	3-oxoacyl-(acyl carrier protein) synthase	Fatty acid, phospholipid and sterol metabolism	-	1.15216	-0.315848	-0.140869	0.0453946	0.453159	1.11719	-0.274679	-0.0868072	-0.0821348	-0.470597	-0.549048	-0.00699496	-0.799361	1.30173	-0.153917	1.46601	-0.453168	0.889814	-0.39902	-0.0877817	-0.222908	-0.124697	0.206273	-0.136563	-0.5275	-0.160084	-0.135857	0.0227548	-0.136823	-0.436368	-0.0831832	0.0652639	0.117004	0.767512	0.986775	0.805631	0.991082	0.73081	0.0730829	0.245654	0.281436	0.63066	0.20772	0.600339	0.940741
PMM0137	fabD	Malonyl coenzyme A-acyl carrier protein transacylase	Fatty acid, phospholipid and sterol metabolism	-	0.639369	-0.628976	-0.403121	-0.38383	0.0732969	0.431371	-0.378827	-0.326668	-0.152023	-0.601894	-0.618447	-0.509143	-0.852258	0.913928	-0.686709	0.614757	-0.022033	0.249167	0.0379744	-0.395425	-0.777813	-0.35541	-0.566065	-0.684922	0.128408	-0.0573454	-0.02497	-0.120707	-0.0630126	-0.202608	-0.143396	-0.0478668	0.143933	0.627187	0.986775	0.689693	0.991082	0.467806	0.121978	0.324888	0.378002	0.671894	-0.125676	0.671342	0.946886
PMM0138	plsC	putative 1-acyl-sn-glycerol-3-phosphate acyltransferase	Fatty acid, phospholipid and sterol metabolism	-	0.492204	-0.116351	0.479327	0.280197	-0.0120939	0.408352	-0.3407	-0.276468	0.237779	0.10203	-0.220486	0.207175	-0.0792845	0.870117	-0.0523119	0.762949	0.0650444	0.3637	0.480685	0.0101021	-0.124271	0.198836	0.0787183	-0.218366	0.462897	0.340259	0.421576	0.0709822	0.105659	0.448929	0.468418	0.310392	-0.339071	0.108974	0.986775	0.178341	0.991082	0.293743	0.162478	0.378344	0.348	0.660661	-0.0978951	0.636066	0.946886
PMM0139		hypothetical protein PMM0139	Hypothetical	Conserved hypothetical protein	-0.0582869	-0.12952	0.0585255	0.135135	-0.192567	-0.255751	-0.140518	-0.229949	-0.0911203	0.0115783	-0.149266	-0.104385	-0.260467	-0.0266179	-0.16405	-0.179064	-0.171995	-0.0884097	-0.338954	-0.16798	-0.0931184	-0.0474948	-0.0456984	-0.129961	-0.0220688	-0.0959399	0.0196478	-0.271445	-0.140588	-0.0782806	-0.14669	-0.305498	-0.20616	0.043896	0.95742	0.0319594	0.991082	-0.0742511	0.452973	0.64999	0.261774	0.621201	0.00423024	0.965715	0.994855
PMM0140	ycf34	putative Ycf34	Regulatory functions	-	0.269994	-0.598151	0.151765	0.0965688	-0.157075	0.168827	-0.170323	-0.325105	0.255616	-0.085699	-0.0361226	-0.213053	0.162687	0.306154	0.542312	0.214393	0.486401	-0.0354786	-0.23933	-0.191106	0.665345	0.285822	0.521424	0.442539	0.105522	-0.204078	0.502964	-0.320576	0.00821536	0.00108061	0.111535	-0.369266	-0.100963	0.608735	0.986775	0.669939	0.991082	0.326201	0.105839	0.301979	0.046907	0.610296	0.498597	0.016487	0.202274
PMM0141		Poly A polymerase family	Transcription	RNA synthesis, modification, and DNA transcription	-0.0831031	-0.268637	0.131301	0.148851	-0.539344	-0.466057	0.119256	-0.0108512	0.00100849	0.0815023	0.145851	0.255887	-0.254183	-0.066551	0.127976	-0.428685	-0.00865332	-0.138313	0.0136835	0.0603876	-0.242846	0.073223	0.0437502	0.100329	-0.0438863	-0.265609	-0.126021	0.204118	-0.208199	-0.0405001	0.0717044	-0.160501	-0.206352	0.180501	0.986775	0.330305	0.991082	-0.276423	0.0765559	0.250467	0.100665	0.610296	-0.127448	0.403274	0.846533
PMM0142		RNA-binding region RNP-1 (RNA recognition motif)	Fatty acid, phospholipid and sterol metabolism	-	-3.41926	-1.04099	-1.95294	-1.87769	-3.43561	-4.71414	-1.70825	-1.94307	-0.861985	-0.844396	-2.80671	-1.61993	-0.937039	-3.50966	-1.14021	-4.33217	-0.329914	-1.54181	-1.13217	-0.953879	0.07467	-0.617929	-0.375557	-0.656392	-0.101111	0.147708	-0.129199	-0.624973	-0.192567	-0.10763	-0.313459	-0.248836	-0.877551	0.179333	0.986775	0.350104	0.991082	-0.946514	0.148619	0.364107	0.376029	0.671894	1.13945	0.0846807	0.437443
PMM0143	crtB/pys	Squalene and phytoene synthase	Biosynthesis of cofactors, prosthetic groups, and carriers	Carotenoid	-2.58411	-0.444566	-1.31706	-0.809686	-1.31339	-3.36394	-0.971382	-0.913839	-0.870959	-0.300114	-1.77885	-0.516404	-0.645227	-2.26568	-1.14452	-3.38153	-0.326287	-1.0038	-0.283264	0.198703	-0.333323	-0.00583073	-0.831182	-0.537001	0.464623	0.605275	-0.124365	0.450626	0.147289	0.324794	0.0153131	0.254557	-0.351783	0.499119	0.986775	0.65454	0.991082	-0.99266	0.0637856	0.228022	0.215856	0.611346	0.439747	0.399311	0.846401
PMM0144	crtD/pds	Phytoene dehydrogenase	Biosynthesis of cofactors, prosthetic groups, and carriers	Carotenoid	0.150997	0.852774	0.519723	0.377218	0.756388	-0.617643	0.856185	0.944061	-0.140225	-0.243506	-1.19351	-0.498273	-0.554006	-0.131068	-0.452739	-0.575109	-0.904521	-0.54653	-1.08304	-1.10739	-0.662062	-0.743653	-0.807161	-0.756722	-1.61828	-1.37579	-1.51984	-1.54267	-1.0821	-1.20882	-1.53739	-1.15327	0.00956994	0.969766	0.990183	0.981972	0.993614	0.0906476	0.719911	0.844354	0.743052	0.878153	-0.223522	0.379499	0.841758
PMM0145	ndhM	NADH dehydrogenase I subunit NdhM	Hypothetical	Conserved hypothetical protein	-0.104033	1.8583	0.181159	-0.660177	1.98286	-0.760454	1.86655	1.47788	1.04001	0.670041	-1.30832	-0.65328	0.825761	-1.02194	1.10788	-1.25959	0.412371	-0.570016	-0.786146	-0.945704	0.827575	0.287857	1.29734	0.123831	-0.981478	-1.06789	-0.448486	-1.39199	-1.08711	-0.378218	-0.767119	-1.26849	0.822897	0.186736	0.986775	0.36674	0.991082	-0.024086	0.96866	0.994123	0.97766	0.996189	0.697037	0.261227	0.727359
PMM0146		hypothetical protein PMM0146	Hypothetical	Conserved hypothetical protein	1.67723	0.805292	0.795482	0.772446	0.95181	0.461596	1.39118	1.17331	0.383882	-0.00143638	-0.663584	0.177707	-0.162045	1.41412	0.404056	1.45361	-0.0939068	0.238419	0.135001	0.115311	-0.221175	0.251992	0.631151	-0.214026	-0.126848	-0.610148	-0.222358	-0.158993	-0.879186	-0.40648	-0.0565705	-0.530805	-0.0181378	0.952669	0.986775	0.953444	0.991082	0.803294	0.0132081	0.127808	0.141591	0.610296	0.137843	0.652534	0.946886
PMM0147	rbcR	RuBisCO operon transcriptional regulator	Regulatory functions	-	-0.0213988	-0.801626	-0.807705	-0.439199	-0.18436	-0.427305	-1.15649	-0.921639	-0.343354	-0.150383	-1.19452	0.195204	-0.200126	-0.184662	-0.464668	-0.697481	0.291246	0.221216	0.478374	1.04274	0.349662	0.5117	0.203327	0.15704	0.89846	0.844314	0.45008	1.18467	0.462926	0.621022	0.764351	0.867589	-0.154967	0.542927	0.986775	0.613333	0.991082	-0.0134717	0.957674	0.989318	0.968411	0.995338	0.678695	0.0118744	0.176587
PMM0148		hypothetical protein PMM0148	Hypothetical	Conserved hypothetical protein	1.54488	-0.258036	-0.35554	-0.812962	1.29789	1.79106	-0.47221	0.180165	0.067645	-0.407373	-0.9355	-0.762875	-0.35397	1.45913	-0.748708	1.47744	-0.245708	1.17869	-0.436247	-0.411634	-0.10177	-0.0112903	-0.217267	-0.529092	-0.395753	0.0168562	-0.585043	-0.406201	0.622932	-0.412574	-0.647627	-0.0512729	0.669642	0.208904	0.986775	0.395547	0.991082	0.967999	0.0736966	0.246031	0.201621	0.610296	0.294671	0.575728	0.937045
PMM0149	ndhF	NADH dehydrogenase subunit NdhF (chain 5 or L)	Photosynthesis and respiration	NADH dehydrogenase	-0.499772	0.196105	0.0523161	-0.530232	0.342321	-0.661092	0.602124	0.455535	-0.7654	-0.635788	-0.902278	-0.778524	-0.143756	-0.578834	-0.484413	-0.982512	-0.625294	-0.658555	-0.538045	-0.936338	-0.794988	-0.891273	-1.10834	-1.05067	-0.378396	-0.632479	-0.823393	-0.861028	-0.612702	-0.868015	-0.598216	-0.625071	0.380118	0.086228	0.986775	0.316036	0.991082	0.223119	0.305173	0.524964	0.292052	0.636291	-0.190819	0.37925	0.841758
PMM0150	ndhD	NADH dehydrogenase I subunit NdhD (chain 4)	Photosynthesis and respiration	NADH dehydrogenase	0.0209565	0.951304	0.90721	0.758993	0.650814	0.556212	1.37337	1.17653	1.08396	1.24321	1.82629	1.43232	1.77358	0.938692	1.47153	1.50561	0.177668	0.136924	0.637404	0.666877	0.44833	0.783417	0.52344	0.809657	-0.213272	-0.357845	-0.46222	-0.00813091	-0.0275592	-0.353317	-0.264762	-0.0554552	0.279616	0.210351	0.986775	0.37889	0.991082	0.0259084	0.906237	0.962846	0.916529	0.974091	-0.755233	0.0017888	0.0718964
PMM0151		hypothetical protein PMM0151	Hypothetical	Conserved hypothetical protein	0.827084	-0.661847	0.0976013	-0.251192	0.600104	1.18254	-0.427607	-0.239048	0.861064	0.406182	0.413649	0.536945	0.00767554	0.923585	0.136849	1.20967	0.580213	0.977702	0.572604	0.52234	-0.0531524	0.220686	0.312968	0.672872	-0.301639	0.106829	-0.0123685	-0.198901	0.325462	-0.118843	0.157986	0.431244	0.276087	0.3749	0.986775	0.594166	0.991082	0.0149837	0.961305	0.990836	0.964222	0.995338	-0.266117	0.392144	0.845391
PMM0152		sugar-1-phosphate guanyltransferase	Transport and binding proteins	-	0.100046	-1.22796	-0.780871	-0.510154	-0.339904	0.131818	-1.02872	-1.25072	-0.239446	-0.246681	-1.11409	-0.295807	-0.744857	0.350179	-0.627079	-0.0109827	0.169898	0.487796	0.448877	0.522271	-0.364055	0.134284	-0.347711	0.0150603	0.73068	0.620052	0.657051	0.652578	0.440395	0.592932	0.680922	0.577334	-0.0171455	0.950914	0.986775	0.968908	0.991082	0.215821	0.440964	0.642623	0.544877	0.762334	0.3334	0.237467	0.706117
PMM0153		hypothetical protein PMM0153	Hypothetical	Conserved hypothetical protein	0.527356	-1.16285	-0.841476	-0.566992	0.0704033	0.474443	-1.17816	-0.994144	-0.386927	-0.288223	-1.14747	0.254139	-0.756016	0.789299	-0.831408	0.392228	0.139826	0.391838	0.407991	0.665922	-0.0828991	0.664553	0.124	0.16667	0.666057	0.616185	0.575411	0.642799	0.634286	0.751981	0.359435	0.360891	0.104125	0.781378	0.986775	0.854744	0.991082	0.290647	0.440778	0.642623	0.584314	0.789407	0.610202	0.112076	0.502216
PMM0154	pedR	transcriptional regulator PedR, LuxR family	Regulatory functions	-	0.878651	0.0401884	0.395243	-0.407921	-0.0168642	0.934299	0.40313	0.170848	0.382523	-0.147633	-1.5659	-0.973761	0.304306	1.00775	0.852905	0.691182	-0.0467601	0.0588779	-0.895904	-1.64197	0.184433	-0.148075	0.134312	-0.551755	-0.607323	-0.627847	-0.333957	-1.29799	-0.744068	-0.659904	-0.554594	-1.15179	0.146313	0.691914	0.986775	0.684395	0.991082	1.29023	0.00150921	0.0634966	0.0520248	0.610296	0.480922	0.199083	0.643927
PMM0155		hypothetical protein PMM0155	Hypothetical	Conserved hypothetical protein	0.346294	0.162727	-0.156171	0.23189	0.565374	0.382449	-0.131863	-0.193564	0.0437744	0.289467	0.0222916	-0.0764389	0.272982	0.345203	-0.048975	0.207378	0.260193	0.229048	-0.144852	-0.173848	0.189668	0.319511	-0.18703	-0.138333	0.230393	0.207815	-0.0281655	0.0472339	0.354106	0.167504	-0.0225336	0.177842	0.00941373	0.955365	0.986775	0.967092	0.991082	0.124373	0.461899	0.658945	0.324431	0.645783	-0.0238195	0.887397	0.986436
PMM0156	ppnK	Inorganic polyphosphate/ATP-NAD kinase	Central intermediary metabolism	Phosphorus compounds	0.506147	-0.143274	-0.000962745	-0.063654	0.649036	0.647801	0.040042	0.0477318	0.117679	0.187627	-0.415028	-0.325005	0.043676	0.755683	-0.0886415	0.826835	0.138472	0.396589	-0.286198	0.110888	0.155976	0.345449	-0.303856	0.167867	0.0154888	0.211785	-0.228602	-0.374392	0.424112	0.434375	-0.1673	0.115001	0.271589	0.244232	0.986775	0.279891	0.991082	0.49307	0.0397272	0.188155	0.139175	0.610296	0.200041	0.388302	0.843526
PMM0157	ndhE	NADH dehydrogenase subunit NdhE (chain kappa or 4L)	Photosynthesis and respiration	NADH dehydrogenase	0.754871	0.195199	0.782305	0.475804	0.16988	0.506852	0.402119	-0.0440068	0.0762994	0.117502	0.03632	0.0553633	0.0120066	0.970209	0.214812	1.85334	-0.0390886	0.305554	0.66078	0.65336	0.0618616	0.17514	-0.195127	0.406888	-0.358199	-0.129649	0.444171	0.361794	0.380071	-0.332865	0.154764	0.571073	-0.293334	0.305278	0.986775	0.163792	0.991082	0.69122	0.0204826	0.147235	0.196715	0.610296	0.0408191	0.885454	0.986436
PMM0158	ndhG	NADH dehydrogenase I subunit NdhG (chain 6 or J)	Photosynthesis and respiration	NADH dehydrogenase	0.60576	-0.670733	0.0827936	0.165753	0.348916	0.452933	0.103637	-0.0521983	0.177667	-0.00512375	-0.36588	0.133767	-0.158409	0.866258	-0.0771696	0.417638	0.130898	0.303361	0.429058	0.297746	-0.215283	0.259829	0.176475	0.0724062	0.144779	0.0764993	0.232589	0.178467	0.285247	0.015021	0.0666483	0.0988657	0.167428	0.434562	0.986775	0.592574	0.991082	0.276972	0.200512	0.419621	0.354124	0.66394	0.0882492	0.679177	0.946886
PMM0159	ndhI	NADH dehydrogenase I subunit NdhI	Photosynthesis and respiration	NADH dehydrogenase	-1.00731	-0.250184	0.290836	-0.278222	-0.482795	-1.95139	0.111765	-0.151378	0.123958	-0.318467	-0.460378	-0.126899	-0.286836	-1.1701	-0.0689468	-1.4308	-0.0219656	-1.02749	0.339923	0.131611	-0.089604	-0.739935	0.584155	-0.166084	-0.37185	-0.595321	0.00582785	-0.0162172	-0.861718	-0.869582	-0.409692	-0.622445	-0.30723	0.42082	0.986775	0.58971	0.991082	-0.543724	0.159507	0.373982	0.202691	0.610296	0.0925795	0.807286	0.975209
PMM0160	ndhA	NADH dehydrogenase I subunit NdhA (chain 1 or H)	Photosynthesis and respiration	NADH dehydrogenase	0.286365	-0.283631	0.718452	0.552828	0.0466136	-0.461798	0.443146	0.27119	0.600583	0.271611	-0.0265955	0.523435	0.643776	0.0832834	0.740344	-0.244269	0.665392	0.189339	0.981853	0.785034	0.517717	0.252637	0.722655	0.365783	0.864865	0.290669	0.650188	0.729638	-0.0866457	-0.0625472	0.698271	0.0716232	-0.243715	0.333449	0.986775	0.440104	0.991082	-0.0364748	0.883914	0.952318	0.899062	0.965458	0.12244	0.624757	0.944836
PMM0161	gltA	Citrate synthase	Energy metabolism	TCA cycle	1.14536	0.426223	0.25178	0.109564	0.866502	0.886866	-0.133009	-0.265867	0.981	0.581313	0.0795064	-0.0483903	0.456024	1.30759	0.499088	1.67862	0.919502	0.900968	0.743216	0.20447	0.690358	0.781981	1.05718	0.632338	0.55752	0.429033	0.448911	0.309738	0.571526	0.488298	0.311902	0.182616	-0.144608	0.61902	0.986775	0.722927	0.991082	0.586973	0.051076	0.210334	0.180658	0.610296	0.392106	0.183862	0.627343
PMM0162		possible predicted using hexExon; MAL3P6,11 (PFC0760c), Hypot,,,	Other categories	Other	-0.0266399	-0.266235	0.0623795	0.0785428	-0.335619	-0.34323	-0.122182	-0.0856038	-0.139421	-0.0964608	-0.0818363	0.0544799	-0.317642	-0.0114946	-0.128052	-0.137683	-0.220697	-0.0559202	-0.119341	-0.0393844	-0.115775	-0.165698	-0.0415437	-0.150297	-0.053553	-0.239731	-0.178426	-0.12752	-0.0636931	-0.0797987	-0.0909145	-0.0591138	-0.18367	0.0814483	0.986775	0.131631	0.991082	-0.0829085	0.421035	0.625656	0.32217	0.645783	-0.052519	0.608958	0.940741
PMM0163		hypothetical protein PMM0163	Hypothetical	Conserved hypothetical protein	0.355849	0.324745	-0.125722	-0.215302	0.526223	0.631395	-0.345573	-0.18579	0.180859	0.49426	-0.0402874	-0.0897309	0.838736	0.559059	0.0776757	1.38225	-0.136608	0.354076	0.333054	0.0415824	0.403804	0.0925434	-0.0579071	0.143744	0.392255	0.185483	0.241767	0.398194	0.378889	0.0186891	0.134221	0.147697	0.0716712	0.755274	0.986775	0.813659	0.991082	0.578156	0.0171687	0.139843	0.123446	0.610296	0.00927105	0.96781	0.994855
PMM0164	trpB	tryptophan synthase subunit beta	Amino acid biosynthesis	Aromatic amino acid family	0.0185002	0.421766	0.48458	0.0496321	0.453008	-0.579822	0.487138	0.439217	0.288137	0.280387	-0.665037	0.270249	0.298292	0.404315	0.439596	0.815016	0.0513927	0.0738734	0.312005	0.367647	0.246522	0.61039	0.606975	0.649483	-0.0657265	0.00680712	0.26064	0.321721	-0.10023	0.364617	0.264298	0.20301	-0.0437344	0.841648	0.986775	0.885923	0.991082	0.445871	0.049543	0.20825	0.158624	0.610296	0.484909	0.0337978	0.282173
PMM0165		Translation initiation factor SUI1	Translation	Protein modification and translation factors	-0.414723	-0.184256	-0.201421	-0.0763846	-0.650772	-0.790259	0.432978	0.49729	-0.973746	-0.624437	0.073432	0.0711303	-0.690379	-0.415809	0.27832	-0.34615	-0.736862	-0.461636	-0.0351825	-0.140969	-0.340024	-0.337396	0.336256	-0.118674	-0.462806	-0.780703	0.22143	-0.409783	-0.649184	-0.708649	0.0874719	-0.496038	0.0915052	0.757706	0.986775	0.80992	0.991082	0.0699007	0.813629	0.911098	0.840592	0.937014	0.248446	0.404922	0.846533
PMM0166	cysC	Adenylylsulfate kinase	Amino acid biosynthesis	Serine family / Sulfur assimilation	-0.267363	-1.27122	-0.653708	-0.705087	-0.895563	-0.154851	-0.621613	-1.26748	-0.608208	-0.847092	-1.33999	-1.2322	-1.78184	-0.224911	-1.1824	-0.315512	-0.0177561	-0.3125	-0.73418	-0.880124	-0.812187	-0.752535	-0.232991	-1.18475	-0.297984	-0.450593	-0.561297	-0.80755	-0.55016	-0.621404	-1.14098	-0.822801	-0.0105324	0.971983	0.990183	0.974224	0.991838	0.130706	0.663505	0.805425	0.764055	0.892231	0.261255	0.387014	0.843513
PMM0167	purE	Phosphoribosylaminoimidazole carboxylase	Purines, pyrimidines, nucleosides, and nucleotides	Purine ribonucleotide biosynthesis	0.755034	-0.191781	0.258293	0.390531	0.68111	0.406931	-0.559574	-0.907199	1.64449	0.791379	0.136246	-0.0541099	0.714502	1.00111	0.456518	0.688227	1.25538	0.628203	0.434759	0.0846957	1.14304	0.663645	1.15759	0.353433	0.363134	0.290769	0.205159	-0.0811348	0.419667	0.0988778	-0.330018	-0.408818	-0.397703	0.249997	0.986775	0.399065	0.991082	0.0855881	0.80217	0.903464	0.842289	0.937841	0.199925	0.559422	0.926705
PMM0168	chlM	Mg-protoporphyrin IX methyl transferase	Biosynthesis of cofactors, prosthetic groups, and carriers	Cobalamin, heme, phycobilin and porphyrin	0.306628	-0.167189	-0.40362	0.0248781	0.109073	0.38063	-0.22353	-0.438883	-0.195691	-0.462006	-0.72582	-0.388178	-1.06656	0.703692	-0.476547	0.465451	-0.0656605	0.244098	0.0819362	-0.332398	-0.401469	0.222059	0.144214	-0.49583	0.0426933	-0.0300476	-0.279876	-0.0331784	-0.386904	-0.34292	-0.256768	-0.417686	0.0166481	0.950604	0.986775	0.945915	0.991082	0.349434	0.200458	0.419621	0.466099	0.712065	0.310167	0.25426	0.722951
PMM0169		RRII, NarL, crr1, ycf29	Regulatory functions	-	0.813976	-0.495244	-0.46908	-0.917915	0.386665	0.827615	-0.432853	-0.534827	0.257826	-0.713104	-1.23404	-1.30788	-0.497597	1.20828	-0.349015	1.02616	0.406371	0.322048	-0.280545	-0.515772	0.311941	0.30785	0.569242	-0.452137	0.265326	-0.11357	0.366865	-0.409546	0.17546	0.0695239	-0.0681268	-0.415983	0.328716	0.429218	0.986775	0.534237	0.991082	1.09625	0.0125055	0.127808	0.107242	0.610296	0.933522	0.0307956	0.264794
PMM0170		NifS-like aminotransferase class-V	Other categories	Other	0.0623527	-0.262696	0.0172717	-0.191128	-0.025115	0.323242	0.287053	0.450614	-0.300558	-0.439494	-0.538606	-0.311823	-0.582801	0.318277	-0.239428	0.882907	-0.480325	0.09563	-0.324438	-0.204622	-0.409968	-0.220547	-0.315602	-0.403765	-0.676433	-0.477388	-0.484491	-0.210104	-0.236602	-0.454241	-0.534403	-0.242806	0.352498	0.0900276	0.986775	0.0352767	0.991082	0.492359	0.0207821	0.147809	0.223661	0.611346	0.06015	0.766425	0.964144
PMM0171	rsmH	S-adenosyl-methionine-dependent methyltransferase RsmH (MraW)	Hypothetical	Conserved hypothetical protein	0.718287	-0.149327	0.140526	-0.376157	0.708181	0.888093	-0.1476	-0.286462	0.492104	0.0922379	-0.268392	0.0901977	0.0351039	0.974132	-0.373584	1.42234	0.0615125	0.797333	0.0549172	-0.0885861	0.0933006	0.578868	-0.136279	-0.0946654	-0.0841947	0.1303	-0.504392	-0.310065	0.214432	0.0527023	-0.194128	0.0777135	0.20722	0.522117	0.986775	0.60566	0.991082	0.412961	0.207176	0.42764	0.405155	0.681693	0.00876925	0.978306	0.995671
PMM0172	ndhH	NADH dehydrogenase I subunit NdhH (chain 7 or delta)	Photosynthesis and respiration	NADH dehydrogenase	0.892921	0.16843	0.550658	-0.280812	0.706699	0.812561	0.92981	0.205735	0.0688504	-0.418503	-0.759264	-0.77984	-0.0649579	1.15262	0.230633	1.38856	-0.226577	0.286962	-0.175613	-0.849635	-0.338245	-0.270582	0.00376066	-0.542483	-0.662073	-0.847069	-0.303575	-0.832695	-0.581252	-0.845742	-0.379627	-0.836687	0.330902	0.261437	0.986775	0.317505	0.991082	1.1489	0.00046558	0.0326405	0.0382703	0.610296	0.185302	0.52607	0.914682
PMM0173		hypothetical protein PMM0173	Hypothetical	Conserved hypothetical protein	0.188391	0.175066	0.549549	-0.277515	0.309291	0.321775	0.495784	0.50783	0.372552	0.562271	0.496073	0.117177	1.03702	0.545562	0.884412	0.387153	0.473626	0.339835	1.04355	0.103512	0.627996	0.432261	0.472301	0.330217	0.474181	0.23113	0.48716	0.214405	0.158586	0.170268	0.495422	0.277638	0.249797	0.175213	0.986775	0.239998	0.991082	0.326519	0.0799008	0.256703	0.125598	0.610296	0.0786754	0.664498	0.946886
PMM0174	menE	probable O-succinylbenzoic acid--CoA ligase (OSB-CoA synthetase)	Biosynthesis of cofactors, prosthetic groups, and carriers	Menaquinone and ubiquinone	0.43308	0.28835	0.0166199	0.0105342	0.724819	0.703283	-0.208981	-0.148403	0.480631	0.257599	-0.0688518	-0.0314154	0.180867	0.645317	-0.205555	0.94484	0.28981	0.449449	-0.128785	-0.259044	0.535252	0.794291	-0.215617	0.037374	0.244622	0.214671	-0.383786	-0.253453	0.524097	0.353278	-0.0884376	-0.0562915	0.0805333	0.763153	0.986775	0.786889	0.991082	0.231876	0.388521	0.597702	0.456623	0.708578	0.128334	0.631529	0.946552
PMM0175	menC	putative O-succinylbenzoate synthase	Biosynthesis of cofactors, prosthetic groups, and carriers	Menaquinone and ubiquinone	0.715906	0.0946566	-0.287688	-0.213982	0.907048	0.930987	-0.205326	-0.342391	0.366383	0.0458541	-0.478579	-0.370538	0.155436	0.981292	-0.432146	1.19172	0.0752175	0.44944	-0.460104	-0.339596	0.205784	0.480017	-0.441849	-0.268495	-0.0690031	0.175786	-0.3997	-0.356204	0.364549	0.14035	-0.392754	-0.174993	0.245356	0.473287	0.986775	0.578427	0.991082	0.583296	0.0952364	0.28455	0.232731	0.613669	0.103084	0.762265	0.964144
PMM0176	menA	1,4-dihydroxy-2-naphthoate octaprenyltransferase,	Biosynthesis of cofactors, prosthetic groups, and carriers	Menaquinone and ubiquinone	0.636703	0.0705448	0.173518	0.176177	0.380355	0.522393	0.235083	0.137822	0.151434	0.16683	-0.0993913	0.303541	-0.19417	0.694148	0.265912	1.20299	-0.0942162	0.429969	0.0415389	-0.00608616	0.0107182	0.0247613	0.24934	0.116921	-0.0942862	0.154945	0.0573127	-0.0285396	0.10278	-0.0533631	0.119839	0.127004	0.0546776	0.778269	0.986775	0.733148	0.991082	0.361617	0.0708342	0.242243	0.317178	0.640556	-0.0301683	0.876475	0.986436
PMM0177	menF	Isochorismate synthase	Biosynthesis of cofactors, prosthetic groups, and carriers	Menaquinone and ubiquinone	0.30411	-0.152379	0.0164359	0.0157797	0.155465	0.328014	0.0478285	-0.0378621	0.146672	-0.0128085	0.00108568	-0.187776	0.0916692	0.391529	0.202675	0.728855	0.0116771	0.222312	-0.0243817	-0.0506299	-0.0438174	0.178945	-0.0553478	-0.0835826	0.121061	0.0466046	-0.030811	-0.119842	0.124421	0.0485732	0.128151	0.0339212	0.0773747	0.55602	0.986775	0.554099	0.991082	0.366889	0.00875708	0.11138	0.0721932	0.610296	0.0122559	0.925461	0.988269
PMM0178	gshB	glutathione synthetase	Regulatory functions	-	0.482938	-0.000608546	-0.350767	-0.76331	0.409106	0.516246	-0.301364	-0.314419	0.067455	-0.222386	-0.890991	-0.791525	-0.198699	0.608357	-0.656143	1.35974	-0.167308	0.317488	-0.539836	-0.156408	-0.616769	-0.0420992	-0.989139	-0.868415	0.073552	0.0825956	-0.663797	-0.266866	0.188585	0.151644	-0.377784	-0.215273	0.235329	0.496155	0.986775	0.522753	0.991082	0.737676	0.039624	0.188155	0.207213	0.611049	-0.169744	0.622781	0.944698
PMM0179		Glutaredoxin	Other categories	Other	0.866644	-0.42938	-0.478893	-0.383687	-0.0571649	0.188057	0.635355	-0.264754	-0.0465107	-1.19062	-1.52589	-1.5627	-1.07954	0.752424	-0.881061	1.16133	-0.659663	0.0141781	-1.20637	-0.755566	-0.598711	-0.186432	-0.476666	-1.20268	-1.43338	-1.10177	-1.15849	-0.933928	-0.652474	-0.93583	-1.30151	-1.13621	0.231702	0.577045	0.986775	0.567457	0.991082	1.06972	0.0147326	0.133273	0.170178	0.610296	0.465309	0.266891	0.728661
PMM0180	prfB	peptide chain release factor 2	Translation	Protein modification and translation factors	1.06381	-0.16391	-0.0645532	0.0862258	0.575178	1.27228	0.101187	-0.144792	0.0969479	-0.440482	-0.45457	-0.261847	-0.348347	1.25002	-0.264231	2.16627	-0.671291	0.856569	-0.162967	-0.131644	-0.308488	-0.0462864	-0.333491	-0.371316	-0.451782	-0.0605397	-0.591507	-0.0816863	0.131671	-0.849563	-0.381724	-0.341667	0.22057	0.596027	0.986775	0.619148	0.991082	0.965916	0.0263999	0.15902	0.21236	0.611346	9.25738e-05	0.999822	0.999947
PMM0181		hypothetical protein PMM0181	Hypothetical	Conserved hypothetical protein	0.572011	0.481423	-0.26109	-0.475784	1.19477	0.826038	-0.633121	-0.30885	0.893466	0.606493	-0.467238	0.247725	1.01702	0.542884	-0.225577	0.129578	0.382868	0.516164	-0.198038	-0.327939	0.297024	1.39467	-0.185693	-0.222813	0.792292	0.707884	-0.122817	-0.0470171	0.55752	0.785276	-0.497341	-0.0368516	0.190568	0.650226	0.986775	0.725193	0.991082	0.0458643	0.912939	0.965571	0.911957	0.970809	0.000684974	0.998697	0.999947
PMM0182		hypothetical protein PMM0182	Hypothetical	Conserved hypothetical protein	0.106212	-0.273317	0.0583403	-0.143777	-0.196779	-0.00824576	0.287213	-0.109301	0.0159598	-0.0348901	-0.316253	-0.152226	-0.060029	0.163021	0.205174	0.0428822	-0.0576915	0.0951377	-0.110419	0.00374344	-0.166073	0.166659	-0.0801209	-0.062495	0.220004	-0.204352	-0.118692	0.0554201	-0.0293568	0.229756	-0.0656205	-0.0626251	0.0563571	0.664963	0.986775	0.696716	0.991082	0.209614	0.115037	0.313838	0.0715799	0.610296	0.0863447	0.508011	0.904923
PMM0183	dgkA	Prokaryotic diacylglycerol kinase	Fatty acid, phospholipid and sterol metabolism	-	0.167005	-0.0214731	-0.0699041	0.631664	0.0231795	0.194959	-0.112427	-0.236422	-0.0409672	0.106677	0.129272	0.240608	-0.191635	0.180738	-0.341276	0.116966	-0.0230021	0.0638807	-0.0903594	-0.155973	-0.108844	0.21693	-0.386405	-0.176694	0.295311	-0.0666221	-0.292391	0.13612	0.0475252	0.171236	-0.335562	-0.077569	-0.2095	0.218783	0.986775	0.31039	0.991082	-0.167699	0.322466	0.538022	0.285187	0.635277	-0.222651	0.192028	0.637311
PMM0184	pabA	para-aminobenzoate synthase component II	Amino acid biosynthesis	Aromatic amino acid family	0.31349	-0.678102	-0.0288669	-0.0765463	-0.0220241	0.218722	-0.0242413	-0.268578	-0.0469477	-0.190381	-0.109921	-0.166059	-0.455799	0.442108	0.160962	1.17917	-0.0923736	0.218301	0.149091	-0.0571257	-0.411672	0.339833	-0.241751	-0.0620575	-0.0498549	0.0471911	0.0412751	-0.175858	-0.113527	-0.154893	0.0266677	-0.068517	0.0934759	0.682924	0.986775	0.702316	0.991082	0.459937	0.0521564	0.210334	0.268249	0.621201	0.0344153	0.880296	0.986436
PMM0185		hypothetical protein PMM0185	Hypothetical	Conserved hypothetical protein	-0.188871	0.0180886	0.0322693	0.035181	-0.425234	0.212571	0.440016	-0.062067	0.237578	0.0962099	-0.500853	0.113978	-0.307603	0.394447	-0.0251176	0.750133	-0.130387	-0.177248	-0.122427	-0.0381331	-0.140085	0.158927	0.136593	-0.0397772	-0.257041	-0.0812092	-0.0137171	-0.0161568	-0.382869	-0.228745	-0.266768	-0.0419865	0.0671543	0.723969	0.986775	0.749129	0.991082	0.216237	0.260613	0.478116	0.480319	0.722711	0.0421864	0.824304	0.978614
PMM0186	hisC	Aminotransferase class-I	Amino acid biosynthesis	Aromatic amino acid family	0.38583	0.265977	-0.167801	0.0892174	0.52327	0.740448	-0.219152	-0.345383	0.298184	0.00740198	-0.123893	-0.125808	0.0495994	0.753391	-0.167076	1.32104	-0.0323677	0.353035	-0.144065	-0.0305943	0.129893	0.48996	-0.338623	0.155948	0.163105	0.208153	-0.0812283	-0.250355	0.247741	0.398055	-0.0762227	-0.0546457	0.0314903	0.904553	0.986775	0.919811	0.991082	0.475268	0.07883	0.254094	0.259755	0.620993	0.0953234	0.71692	0.951775
PMM0187	argS	arginyl-tRNA synthetase	Amino acid biosynthesis	Glutamate family / Nitrogen assimilation	0.571617	0.0363842	-0.25781	-0.154411	0.479209	0.911847	-0.20048	-0.120143	0.222461	-0.118693	-0.597863	-0.359284	-0.285697	0.836287	-0.3936	1.38658	0.0209504	0.422732	-0.363031	-0.426207	0.0578162	0.229115	-0.523721	-0.383252	-0.122587	0.0919164	-0.36086	-0.342491	0.394384	0.069177	-0.447253	0.0267642	0.218663	0.500408	0.986775	0.524222	0.991082	0.599237	0.0721303	0.244167	0.270606	0.621641	0.0583344	0.856772	0.986213
PMM0188	nadC	Nicotinate-nucleotide pyrophosphorylase:Quinolinate phosphoriobsyl transferase	Biosynthesis of cofactors, prosthetic groups, and carriers	Nicotinate and nicotinamide	0.207223	0.112851	0.140974	0.338819	0.123825	0.228548	0.113674	0.0197622	0.176923	0.0232832	-0.177611	0.146286	-0.178212	0.418567	0.0234043	0.441228	0.242285	0.0934287	-0.143914	0.105419	0.152397	0.39855	0.0810629	-0.15009	0.131458	-0.137384	-0.193959	-0.0518047	0.0382505	0.365449	-0.140406	-0.263361	-0.0785143	0.607373	0.986775	0.280297	0.991082	0.134027	0.382667	0.592877	0.474704	0.719015	0.0782597	0.608533	0.940741
PMM0189		tRNA modification GTPase	Regulatory functions	-	0.36499	-0.0135572	-0.207964	-0.0510237	0.269912	0.351988	-0.280228	-0.276946	0.327535	0.0812728	-0.405866	-0.360969	0.0569104	0.508304	-0.0341858	0.44102	0.264938	0.311246	-0.169539	-0.137883	0.318076	0.585528	0.0375294	-0.0293303	0.206352	0.151633	-0.128691	-0.292974	0.241173	0.302749	-0.137051	-0.147275	-0.00693011	0.972949	0.990183	0.974829	0.991838	0.332519	0.112172	0.311007	0.190177	0.610296	0.317458	0.128594	0.532486
PMM0190		hypothetical protein PMM0190	Hypothetical	Conserved hypothetical protein	0.121171	1.06097	-0.776318	-0.268637	0.26242	0.125944	-0.497933	-0.568951	0.996372	1.49731	0.583315	1.27606	1.66579	0.0844947	0.650259	-0.135957	0.909275	0.27061	1.03259	0.390952	1.18495	1.17894	0.289487	0.588903	0.90567	0.658226	0.101364	0.115256	0.612822	1.04553	0.851462	0.522203	-0.203926	0.569204	0.986775	0.665801	0.991082	-0.522119	0.151682	0.367141	0.303479	0.636376	-0.277695	0.439444	0.864922
PMM0191	spoT	guanosine-3',5'-bis(diphosphate) 3'-diphosphatase, (ppGpp)ase	Energy metabolism	Sugars	1.27316	-0.141806	0.0242502	-0.216823	1.29055	1.49914	-0.0184717	-0.237198	0.498486	0.294966	-0.271917	-0.0307169	0.475205	1.54271	0.34762	2.39069	0.325546	1.01511	0.0488731	-0.0518654	0.390047	0.665342	0.0350311	-0.000550475	0.239147	0.288151	-0.353346	-0.228532	0.710028	0.264792	0.02842	0.215464	0.398812	0.33376	0.986775	0.508229	0.991082	1.06635	0.0138936	0.131624	0.110123	0.610296	0.149763	0.714566	0.951051
PMM0192		ABC transporter, ATP binding component, possibly for oligopeptides	Transport and binding proteins	-	0.0716878	-0.241175	0.364102	0.0411828	-0.267956	-0.0917201	0.323801	0.128905	-0.0519674	0.0366773	0.180641	0.277516	-0.21376	0.0266212	0.246815	0.0687511	-0.0412284	0.00685134	0.155225	0.31841	-0.186237	0.123925	0.11914	-0.0211464	-0.196672	-0.0866533	-0.133524	0.154447	-0.0868617	0.0173021	0.0445069	-0.120673	-0.035692	0.804165	0.986775	0.848295	0.991082	-0.0786099	0.585817	0.755927	0.537926	0.755868	-0.101796	0.481245	0.887028
PMM0193	rluD	putative pseudouridylate synthase specific to ribosomal large subunit	Translation	Aminoacyl tRNA synthetases and tRNA modification	1.94327	-0.334272	-0.382524	-0.239537	1.57089	2.32639	-0.368851	-0.318497	0.389306	-0.321014	-0.716043	-0.188853	-0.0268354	2.24897	-0.118882	2.7512	-0.194883	1.52259	-0.228422	-0.369827	-0.0582505	0.552759	-0.660745	-0.437548	-0.47207	0.0277349	-1.10941	-0.798011	0.77684	-0.0972838	-0.260974	-0.00848549	0.555749	0.389032	0.986775	0.5537	0.991082	1.42276	0.0334487	0.175064	0.152747	0.610296	0.0582047	0.927618	0.989029
PMM0194		hypothetical protein PMM0194	Hypothetical	Conserved hypothetical protein	1.43735	0.222173	-0.492452	-0.0364115	1.43505	1.45596	-0.381268	-0.175444	0.254777	0.0161991	-0.704562	-0.279487	-0.0286618	1.35687	-0.654983	2.47883	-0.464711	1.13666	-0.53283	-0.460274	-0.0847415	0.574099	-0.69002	-0.138717	-0.652185	0.319153	-0.85952	-0.553209	0.653215	-0.222645	-0.447321	0.00486066	0.300908	0.586211	0.986775	0.659134	0.991082	0.966282	0.0881907	0.273421	0.266655	0.621201	0.0934234	0.86546	0.986254
PMM0195	pgk	phosphoglycerate kinase	Other categories	Other	-0.193908	0.914951	0.53792	0.647647	0.73924	-0.649234	0.823115	0.986765	-1.81473	-1.55754	-2.51492	-1.29194	-2.07357	-1.22482	-1.79817	-0.615444	-1.98869	-1.33375	-1.65277	-1.2708	-2.01056	-1.34781	-1.82457	-1.50664	-1.97565	-1.92948	-1.90707	-1.84617	-1.91361	-1.63835	-1.89547	-1.70145	-0.0016813	0.995821	0.999363	0.99714	0.99992	0.366783	0.258965	0.475982	0.413947	0.68746	0.122387	0.703409	0.949181
PMM0196		hypothetical protein PMM0196	Hypothetical	Conserved hypothetical protein	0.379465	0.704441	0.339936	0.0324667	0.611892	0.578298	-0.0187296	0.0629304	0.430479	0.432091	-0.410075	0.02887	0.397778	0.418719	0.0753912	0.430226	-0.102884	0.221553	-0.198734	0.0235122	0.281423	0.340211	-0.190436	-0.0450198	-0.0902881	-0.0168548	-0.573293	-0.361707	0.135822	0.00820174	-0.322563	-0.221374	-0.0554797	0.778743	0.986775	0.806	0.991082	0.210187	0.291854	0.51382	0.388979	0.675322	-0.0237967	0.904021	0.986436
PMM0197	murG	undecaprenyldiphospho-muramoylpentapeptide beta-N-acetylglucosaminyltransferase	Cell envelope	Murein sacculus and peptidoglycan	0.0222286	-0.248186	0.491103	0.179793	-0.074297	0.12378	0.24399	0.114452	0.17021	0.173565	0.0283548	0.260864	-0.188968	0.195563	0.118693	0.539577	-0.148657	0.0227152	0.0829414	0.299909	-0.115455	0.296008	0.199005	0.0523405	-0.166216	-0.207799	0.0283065	0.0488284	-0.00231051	0.186705	0.00510718	0.0624392	-0.00925344	0.951315	0.986775	0.95864	0.991082	0.00796795	0.958072	0.989318	0.962245	0.995109	-0.0502736	0.740359	0.96075
PMM0198	hisC/cobC	Aminotransferase class-I	Amino acid biosynthesis	Aromatic amino acid family	0.121181	-0.0165313	0.0587326	-0.0389467	0.24654	0.243407	0.289198	-0.120528	0.110762	-0.0494031	0.196788	0.0563528	-0.166765	0.220246	0.0245363	0.333408	0.0247297	0.0610849	0.193158	0.0899618	0.000264641	0.288602	0.15651	0.0955329	-0.0131434	-0.0638403	0.0665466	0.0565536	0.0584949	0.18748	0.128551	-0.0130983	0.133545	0.252277	0.986775	0.264477	0.991082	0.0242316	0.833482	0.921147	0.851304	0.942532	0.0566029	0.624001	0.944698
PMM0199	pyrD	dihydroorotate dehydrogenase	Purines, pyrimidines, nucleosides, and nucleotides	Pyrimidine ribonucleotide biosynthesis	0.415262	0.0813823	0.00580476	-0.22936	0.394326	0.508646	-0.17589	-0.266798	0.0749056	0.0442826	-0.517219	-0.445035	0.163124	0.521566	-0.422135	0.559009	0.270619	0.293458	0.0198879	-0.230589	0.264641	0.323495	-0.213579	-0.245608	0.148282	0.249212	0.170939	0.303359	0.400372	0.407955	-0.123701	0.146935	0.0467985	0.831768	0.986775	0.851109	0.991082	0.416157	0.0671814	0.23383	0.188813	0.610296	0.243004	0.275197	0.735379
PMM0200	rnhA	possible ribonuclease HI	Transcription	Degradation of RNA	-0.773623	-0.851074	-1.41116	-1.15015	-0.343125	-0.27744	-1.13295	-0.855971	-1.0335	-1.41974	-2.14543	-1.92372	-1.23062	-0.479421	-1.79212	-0.0247313	-0.335679	-0.553707	-0.166803	-0.60346	-0.631334	-0.765093	-1.13284	-0.898386	0.239127	0.123985	0.160364	0.0715953	0.428832	0.0392576	-0.182469	0.428104	0.394132	0.170651	0.986775	0.174855	0.991082	0.748876	0.0125619	0.127808	0.167389	0.610296	0.773684	0.0101916	0.160048
PMM0201	rplL	50S ribosomal protein L7/L12	Translation	Ribosomal proteins	-2.26618	-0.629295	-1.07864	-1.16419	0.088639	-2.69667	-0.137521	0.136498	-1.48258	-1.22805	-1.7878	-1.25553	-1.33334	-3.21416	-1.48892	-2.90866	-0.114865	-0.17579	0.0342896	0.163138	-0.36475	-0.649734	-0.737433	-0.178794	0.317523	0.580223	0.622624	0.620053	0.528948	0.0573866	0.118837	0.447019	0.632313	0.170598	0.986775	0.451779	0.991082	-0.79778	0.0869814	0.271744	0.196448	0.610296	0.955812	0.0426256	0.30876
PMM0202	rplJ	50S ribosomal protein L10	Translation	Ribosomal proteins	-1.56164	-0.23862	-1.27004	-1.17515	0.0126238	-1.2925	-0.485306	-0.293164	-1.073	-0.917909	-1.78614	-1.3626	-1.3197	-3.37534	-1.47288	-2.39716	0.135251	-0.0289622	-0.480575	-0.167028	-0.241588	-0.78385	-0.341659	-0.492193	0.2626	0.485684	0.260742	0.272805	0.278064	0.0144551	0.137762	-0.0862715	0.546777	0.10892	0.986775	0.220324	0.991082	-0.856358	0.0150651	0.134821	0.170831	0.610296	0.820089	0.0193898	0.220456
PMM0203	rplA	50S ribosomal protein L1	Translation	Ribosomal proteins	-1.15435	-0.780471	-0.653165	-0.972993	-0.651514	-1.262	-0.806655	-0.579079	-0.580271	-0.691765	-0.651601	-0.554511	-1.08938	-1.43278	-1.113	-1.06943	0.550991	0.150456	0.454615	0.410742	-0.185714	-0.408866	0.0156966	0.190902	0.955383	1.13076	1.17037	1.10636	0.486408	0.40621	0.36067	0.625441	0.0654332	0.6631	0.986775	0.74163	0.991082	-0.556611	0.000864525	0.046267	0.00438574	0.610296	0.522542	0.0015664	0.0689867
PMM0204	rplK	50S ribosomal protein L11	Translation	Ribosomal proteins	-1.80148	-0.833468	-0.125673	-0.892795	-0.855604	-2.15641	-0.652129	-0.666148	-0.308577	-0.728355	-0.0941162	-0.475853	-0.770092	-1.94213	-0.819099	-1.45019	0.621974	-0.165405	0.555941	0.124305	-0.127061	-0.798456	0.0782988	-0.18419	0.578941	0.561657	0.914797	0.488306	0.0705118	-0.140552	0.402966	0.12561	-0.169217	0.602148	0.986775	0.745753	0.991082	-0.843654	0.0139469	0.131624	0.0486131	0.610296	0.143873	0.657368	0.946886
PMM0205	nusG	transcription antitermination protein NusG	Transcription	RNA synthesis, modification, and DNA transcription	-1.00722	0.0602356	-0.511388	-0.861763	0.0395292	-1.54272	0.0479831	-0.0424884	0.0350778	-0.203689	-0.520816	-0.31028	-0.334081	-0.853219	-0.459885	-0.367121	0.442968	-0.275738	0.365795	0.260074	-0.00299512	-0.25843	0.169545	-0.0309588	0.539055	0.401711	0.698596	0.553206	-0.135769	-0.187969	-0.0238026	0.0769701	0.20561	0.435699	0.986775	0.671479	0.991082	-0.25365	0.337681	0.55285	0.178111	0.610296	0.219217	0.406305	0.846533
PMM0206	secE	Preprotein translocase SecE subunit	Cellular processes	Protein and peptide secretion	-1.59008	-1.46155	-0.569299	-1.24904	-1.84122	-2.07587	-1.45761	-0.850652	-1.02973	-1.25503	-1.48182	-1.57326	-1.42553	-1.28902	-1.05191	-2.02446	-0.289597	-1.08789	-0.331872	0.0338414	-0.377205	-1.02857	-0.649963	-0.75432	0.132623	0.069172	0.416812	0.467953	-0.335118	-0.665368	-0.49536	-0.125244	-0.338846	0.204237	0.986775	0.372562	0.991082	-0.112772	0.668436	0.808184	0.659178	0.837374	0.632446	0.0221218	0.229557
PMM0207	clpB	Chaperone ClpB	Translation	Degradation of proteins, peptides, and glycopeptides	0.0466867	0.015968	-0.161893	-0.196768	0.0597775	0.0617326	-0.130547	-0.100721	0.297782	0.25412	-0.231435	-0.133551	0.438822	0.184095	0.257991	0.0558576	0.182096	-0.0105409	-0.24791	-0.343142	0.120783	0.339708	0.0395879	-0.0268495	0.0139029	-0.0660794	-0.315916	-0.506996	0.0985059	0.330446	-0.221815	-0.0736818	0.0465619	0.763051	0.986775	0.582925	0.991082	0.187463	0.230766	0.449091	0.284856	0.635277	0.0715785	0.643427	0.946886
PMM0208	eno	Enolase	Other categories	Other	-0.282266	0.980073	0.740485	0.931934	-0.625474	-1.30232	-0.168316	0.17401	0.883502	1.47631	0.362654	1.16305	0.360812	-0.306595	0.59784	-0.102907	0.553969	0.731053	0.386195	0.870591	-0.131638	0.661642	0.527899	0.575484	0.141854	0.481072	0.196138	0.421895	-0.0646978	0.163743	-0.231742	0.212449	-1.07308	0.000959364	0.104624	0.0490339	0.991082	-0.83409	0.00768206	0.10695	0.0385157	0.610296	-0.563031	0.0622859	0.364977
PMM0209		possible kinase	Other categories	Other	0.44895	-0.159762	-0.0431204	-0.130946	0.213505	0.719319	0.0157925	-0.0444627	0.29114	0.500711	0.399961	0.389949	0.632992	0.8044	0.415917	0.878687	0.470207	0.464011	0.747338	0.432153	0.299772	0.585859	0.145582	0.214421	0.63476	0.407466	0.350018	0.395018	0.36085	0.314359	0.431387	0.449837	0.197258	0.214362	0.986775	0.414198	0.991082	0.287559	0.0747542	0.24704	0.061059	0.610296	-0.0840316	0.592453	0.937892
PMM0210		hypothetical protein PMM0210	Fatty acid, phospholipid and sterol metabolism	-	0.342006	0.697949	-0.24241	-0.310475	0.711372	0.304832	-0.0676679	-0.0108326	0.664627	0.361626	-0.599604	-0.484164	0.870369	0.295882	-0.177795	-0.033506	0.314246	0.245346	-0.129201	-0.238265	0.894809	0.892619	0.0129072	0.289181	0.394171	0.260504	0.0901279	-0.111269	0.387836	0.619372	-0.160093	0.189376	0.112658	0.699514	0.986775	0.721711	0.991082	0.253116	0.388505	0.597702	0.541179	0.758811	0.536758	0.0740349	0.410538
PMM0211		Thioredoxin-disulfide reductase (NTR system)	Other categories	Other	-0.920974	0.379285	0.181955	0.0995571	-0.788586	-1.63788	-0.165187	-0.236116	0.841584	1.05298	0.801221	1.16609	0.141775	-0.993186	0.327291	-0.960987	0.330874	0.727643	0.798404	0.922909	0.635686	0.565222	0.507616	0.393347	0.230593	0.389705	0.123609	0.37348	0.0702705	0.30133	0.528369	0.319021	-0.641898	0.0382339	0.888961	0.202873	0.991082	-1.33674	0.000106015	0.0132923	0.0284501	0.610296	-0.439999	0.146843	0.562992
PMM0212		hypothetical protein PMM0212	Hypothetical	Conserved hypothetical protein	-1.12492	-1.97738	-1.57169	-1.74916	-1.97131	-0.77832	-2.57412	-2.5064	0.609209	0.570872	0.518355	0.701213	-0.333812	0.493408	-0.203965	-0.455647	0.832572	0.674768	0.655805	0.70898	0.34333	1.02324	0.521816	-0.117429	0.946541	0.587253	-0.173528	0.469407	0.310492	0.853863	0.77294	0.429979	-0.351749	0.252775	0.986775	0.479948	0.991082	-0.724916	0.0231382	0.151153	0.0398377	0.610296	-0.157172	0.605796	0.940741
PMM0213		possible permease, DUF897 domain-containing protein	Transport and binding proteins	-	-1.84047	-2.36607	-1.78719	-2.00051	-2.23179	-0.99844	-1.91158	-2.0696	-0.643049	-0.923746	-0.674956	-0.642299	-0.799743	-0.609092	-0.525958	-0.516542	0.359042	0.158339	-0.0036647	-0.00843272	0.0082982	0.185063	0.254429	-0.0527599	0.62525	0.162802	0.229341	0.37819	0.0841076	0.417631	0.798718	0.414843	0.195709	0.326748	0.986775	0.55427	0.991082	0.108178	0.585412	0.755927	0.296175	0.636376	0.81977	0.000273134	0.0214464
PMM0214	sulP2	sulfate ion transporter	Regulatory functions	-	-1.96239	-2.27845	-1.63407	-1.13614	-2.09425	-1.57742	-1.85897	-1.96673	-1.18604	-1.43095	-1.28757	-1.16716	-1.28474	-1.1052	-1.24143	-1.09491	-0.192447	-0.465612	-0.541056	-0.441342	-0.542676	-0.557479	-0.702398	-0.838752	0.197348	0.0615114	-0.130694	-0.0207836	0.335544	0.42726	0.23899	0.195236	-0.121582	0.465579	0.986775	0.672328	0.991082	0.086361	0.603345	0.765588	0.307769	0.636376	0.607604	0.000979327	0.05059
PMM0215		delta-aminolevulinic acid dehydratase	Fatty acid, phospholipid and sterol metabolism	-	0.381402	-1.64313	-0.88731	-0.613982	-0.586432	0.993857	-1.3618	-1.65074	-1.19742	-1.73808	-2.53078	-1.74605	-2.24581	0.549506	-1.77447	0.234087	-0.380658	0.0812421	-0.951102	-1.1301	-1.11892	-1.1209	-0.454849	-1.21487	-0.170765	-0.315216	-0.126769	-0.400627	-0.170756	-0.592041	-0.303889	-0.497712	0.0394746	0.940753	0.986775	0.958564	0.991082	0.993913	0.0697287	0.239715	0.25998	0.620993	0.825698	0.128284	0.532391
PMM0216		Glyoxalase/Bleomycin resistance protein/Dioxygenase superfamily	Other categories	Adaptations and atypical conditions	0.282566	-0.412667	0.0781273	0.283645	0.144338	0.548359	-0.106474	0.375126	-0.410725	-0.334455	-0.604602	-0.44043	-0.573432	0.401399	-0.0451564	0.878995	-0.197993	0.39474	-0.444226	-0.0581106	-0.26135	-0.279381	-0.404207	-0.458616	-0.0939216	0.181652	-0.00190621	0.114403	0.342921	0.0216436	-0.191489	0.221535	0.18242	0.420365	0.986775	0.433682	0.991082	0.613004	0.0105251	0.122523	0.141417	0.610296	0.0966646	0.668015	0.946886
PMM0217		Mismatch repair ATPase-like protein (MutS family)	DNA replication, recombination, and repair	-	0.288481	-0.153525	0.13064	-0.0616841	-0.0457103	0.450633	0.122384	0.0170049	-0.131401	-0.11431	-0.320053	-0.0352186	-0.192116	0.345567	-0.0794247	0.533801	-0.287209	0.235754	0.0148675	0.0500898	-0.126722	0.0619906	-0.0744364	0.0665332	-0.127649	0.00140043	-0.198241	0.00159958	0.0807158	-0.216725	0.0265075	0.0061151	0.0851	0.576206	0.986775	0.586974	0.991082	0.302203	0.0546352	0.210589	0.177957	0.610296	0.132087	0.387595	0.843513
PMM0218		GTP1/OBG family	Other categories	Other	0.539393	0.159541	0.20891	0.0140133	0.4738	0.774729	-0.162661	0.0142196	0.358565	0.150122	-0.543072	-0.16136	0.490126	1.17412	0.555438	1.03707	-0.108224	0.506496	-0.518318	-0.0535681	0.579045	0.788616	0.899125	0.636991	-0.642438	-0.0935517	-0.613933	-0.58925	0.263913	0.112555	0.053687	0.431286	0.0445575	0.843869	0.986775	0.861309	0.991082	0.863124	0.000656787	0.0402898	0.016559	0.610296	0.774881	0.00182462	0.0718964
PMM0219		hypothetical protein PMM0219	Hypothetical	Conserved hypothetical protein	-1.31362	-0.0625081	0.0294967	-0.047544	-1.0956	-2.1083	-0.356009	-0.139697	1.80526	1.86981	-0.0770174	0.194162	1.59824	-0.640029	2.06707	-0.976641	1.04332	0.717401	-0.0266171	-0.404488	1.52688	1.47078	1.94095	1.38263	-1.04168	-1.30791	-0.171321	-1.1246	-0.797439	0.178437	-0.0787003	-0.647727	-0.57636	0.316877	0.986775	0.337907	0.991082	-0.435893	0.447245	0.647335	0.657623	0.836625	0.632256	0.273127	0.735379
PMM0220	cp12	CP12 polypeptide	n,a,	n,a,	-2.41284	1.00002	0.051546	-0.669172	3.28696	-1.54821	2.5218	2.72963	0.602806	0.830671	-1.02918	-0.311312	3.14456	-0.991484	2.46495	-2.43737	0.1536	-1.43912	-0.369385	-1.51787	2.68441	1.33338	2.22888	2.08697	-1.2365	-1.50959	-0.425592	-1.86787	-0.0340729	0.910778	0.390999	-0.421828	2.25516	0.0274455	0.790119	0.14756	0.991082	0.521919	0.593867	0.76094	0.732239	0.876455	2.06017	0.0424505	0.30876
PMM0221		Glutathione S-transferase, C-terminal domain	Other categories	Other	0.208397	0.324122	0.195496	-0.285289	0.269348	0.263843	0.219591	0.253954	0.0855928	0.0966541	-0.0989453	-0.307304	0.366089	0.261296	-0.311909	-0.150815	0.126321	0.107402	-0.228286	-0.271985	0.136482	0.278922	-0.0453258	-0.24919	0.0702838	0.118103	-0.196855	-0.189192	0.136353	0.132734	-0.173072	-0.269136	0.141002	0.39896	0.986775	0.373865	0.991082	0.0971657	0.559696	0.734905	0.627904	0.812545	0.0862229	0.604489	0.940741
PMM0222		aspartoacylase	Regulatory functions	-	-0.201768	1.37301	0.580316	0.211863	0.344699	-0.297397	0.180432	2.71112	-0.298648	0.493269	-0.120587	0.481264	0.220751	-0.205247	-0.287245	-0.601152	-0.208256	-0.251899	-0.126666	0.344275	-0.107993	-0.187293	0.173413	0.0432426	-0.328144	-0.155444	-0.108548	0.262866	-0.33828	-0.0645382	-0.243585	-0.183386	0.243858	0.543583	0.986775	0.760373	0.991082	-0.357048	0.375703	0.585321	0.228879	0.612675	-0.158482	0.692443	0.949181
PMM0223	psbA	Photosystem II protein D1,1	Photosynthesis and respiration	Photosystem II	0.140793	-0.075658	0.209971	0.079744	0.0374617	0.264647	0.257847	0.159889	-1.07631	-0.982661	-0.418356	-1.00951	-0.461489	-1.14856	-0.532643	-0.608314	-2.18313	-2.23331	-1.08464	-1.90192	-1.01396	-2.26168	-1.37637	-1.0839	-2.8777	-2.49712	-1.7466	-2.16023	-2.5499	-2.98973	-2.26702	-2.46014	0.0912488	0.732854	0.986775	0.302956	0.991082	0.183961	0.492817	0.683192	0.432005	0.692679	-0.562268	0.0429013	0.309615
PMM0224	aroC	chorismate synthase	Amino acid biosynthesis	Aromatic amino acid family	0.0608443	0.711676	0.107999	0.657953	0.546602	-0.11695	0.18908	1.72889	0.291008	0.268791	-0.880631	-0.238643	0.252793	-0.451857	0.0326321	-1.2523	0.109527	-0.0860417	-0.130786	-0.408028	-0.0326594	0.151748	0.166573	-0.114285	-0.343077	-0.326733	-0.47563	-0.398245	-0.263075	-0.379739	-0.47528	-0.345036	0.202287	0.516856	0.986775	0.669115	0.991082	-0.214814	0.491456	0.681787	0.63774	0.820908	0.182713	0.55794	0.926705
PMM0225		possible 2-keto-3-deoxy-6-phosphogluconate aldolase	Energy metabolism	Pentose phosphate pathway	0.0764018	0.459577	-0.479922	-0.0594736	0.422637	-0.166703	-0.305971	0.324091	0.0638901	0.664903	-0.145733	-0.226552	0.240805	0.0680107	-0.253867	-0.41838	0.0654401	-0.0674427	0.344056	-0.0366397	0.301982	0.321268	-0.389419	0.061071	0.232953	0.21046	0.213297	-0.00418251	0.299758	0.379495	-0.20069	0.0738169	0.0693678	0.75347	0.986775	0.801676	0.991082	-0.179985	0.417596	0.62243	0.502436	0.732206	-0.0154013	0.944359	0.991855
PMM0226	ftsH2	cell division protein FtsH2	Cellular processes	Cell division	-0.575906	-0.0699574	0.152578	-7.36729e-05	0.354074	-0.50406	0.823433	0.5164	-1.7354	-1.62046	-1.66819	-1.32856	-1.73599	-0.986943	-1.52706	-1.10482	-1.54582	-1.40424	-1.15136	-1.20681	-1.91222	-1.50152	-1.4768	-1.48966	-1.24642	-1.17998	-1.02088	-1.03641	-1.17964	-1.11548	-1.13343	-0.986185	0.420802	0.0533176	0.986775	0.255764	0.991082	0.24945	0.241314	0.457133	0.268672	0.621201	-0.00689693	0.973818	0.994855
PMM0227	cysD	ATP-sulfurylase	Amino acid biosynthesis	Serine family / Sulfur assimilation	-1.91292	-0.536319	-0.420543	-0.610708	-1.40295	-2.2019	-1.31875	-1.04359	-0.26301	-0.264228	-1.37903	-0.718622	-0.373846	-1.51938	-0.597749	-2.55179	-0.122926	-1.10361	-0.43142	-0.809299	-0.491121	-0.639154	-0.835501	-0.876622	0.110554	0.140983	-0.0831228	-0.427306	-0.0191742	0.117011	-0.17989	0.161464	-0.621675	0.101548	0.986775	0.202851	0.991082	-0.60447	0.110889	0.308377	0.335872	0.647658	-0.054378	0.883216	0.986436
PMM0228	psbO	Photosystem II manganese-stabilizing protein PsbO	Photosynthesis and respiration	Photosystem II	-0.905811	-0.681558	-0.497872	-0.64928	-0.136157	-0.630632	-0.170514	-0.546139	-0.638254	-0.968707	-0.791332	-0.968553	-0.586162	-1.16556	-0.86554	-0.659035	-0.407602	-0.858663	-0.467018	-0.800872	-0.619152	-0.845937	-0.10797	-0.846783	-0.01636	0.00412403	0.0640024	-0.336359	-0.0293328	-0.0951231	-0.315662	-0.346775	0.31277	0.0767999	0.986775	0.0929829	0.991082	0.0226365	0.895041	0.957405	0.887652	0.957396	0.236751	0.175049	0.610338
PMM0229	dfp	putative p-pantothenate cysteine ligase and p-pantothenenoylcysteine decarboxylase	Regulatory functions	-	0.0077926	0.0317418	-0.063006	-0.0271368	-0.0712428	-0.13253	-0.233882	-0.0251754	-0.118817	-0.0854146	-0.252834	-0.225485	-0.254106	0.0521681	-0.50331	-0.230657	0.0405643	-0.0355906	-0.158773	-0.174339	-0.150593	-0.0188575	-0.158827	-0.5091	0.00373496	-0.158913	-0.0710983	-0.211054	-0.0361541	-0.153193	-0.212001	-0.24426	-0.103055	0.382266	0.986775	0.102992	0.991082	-0.0633384	0.589607	0.758452	0.62896	0.812803	-0.0387069	0.741245	0.96075
PMM0230		hypothetical protein PMM0230	Hypothetical	Conserved hypothetical protein	-0.165864	0.345503	-0.113624	-0.0964406	-0.735302	-0.411653	-0.114235	-0.357519	0.0125186	-0.596414	-0.198515	-0.0349986	0.040098	-0.146168	0.739318	-0.505686	0.058905	-0.273261	-0.072087	-0.186139	0.032999	-0.0466469	0.628007	-0.227819	-0.104104	-0.264881	0.241506	-0.395565	-0.176739	-0.0387298	0.26568	-0.452354	-0.397071	0.0870168	0.986775	0.0632686	0.991082	0.236243	0.300019	0.519803	0.464213	0.712065	0.300987	0.189417	0.635748
PMM0231		Conserved hypothetical protein	Hypothetical	Conserved hypothetical protein	-0.679346	0.184891	-0.217897	0.539378	-0.436433	-1.16569	1.01232	-0.341278	-0.133581	-0.119897	-0.0698463	-0.623277	-0.740514	-0.752955	0.276001	-0.630455	0.349219	-0.817393	-0.765631	-0.555053	0.494794	0.0362974	1.32657	-0.256721	-0.79465	-0.919126	-0.18962	-0.399783	-0.850529	-0.457836	-0.409314	-0.878545	-0.189527	0.613251	0.986775	0.733159	0.991082	-0.22533	0.548289	0.726017	0.460197	0.708603	0.636885	0.0972012	0.46881
PMM0232		hypothetical protein PMM0232	Hypothetical	Conserved hypothetical protein	0.316512	0.0793861	-0.245148	-0.522126	0.563722	0.437911	-0.204964	-0.47539	0.162469	0.389484	-0.401838	-0.558429	-0.175159	0.496204	-0.197014	0.430183	0.197428	0.156775	-0.0371278	-0.413628	-0.149653	0.485707	-0.00552747	-0.347727	-0.0107102	0.130271	-0.115799	-0.507556	0.391378	0.232128	-0.294481	-0.166568	0.173164	0.511628	0.986775	0.598909	0.991082	0.240632	0.363557	0.574477	0.444603	0.698205	0.0977782	0.710181	0.950296
PMM0233	pyrB	aspartate carbamoyltransferase catalytic subunit	Purines, pyrimidines, nucleosides, and nucleotides	Pyrimidine ribonucleotide biosynthesis	-0.136267	-1.06398	-0.511329	-0.229603	-0.432805	-0.0862941	-0.667473	-0.596735	0.107684	0.548671	0.116056	1.28279	-0.21375	0.361343	-0.450035	-0.0571058	0.549454	0.285923	1.02317	1.58586	-0.0690619	0.69371	-0.157301	0.716129	0.500025	0.845739	0.809401	0.902084	0.548281	1.0319	0.466871	0.998593	0.0394676	0.890081	0.986775	0.878628	0.991082	-0.603687	0.0421111	0.191177	0.122126	0.610296	-0.217931	0.44779	0.872331
PMM0234		possible Methylpurine-DNA glycosylase (MPG)	DNA replication, recombination, and repair	-	0.544723	0.252383	-0.431147	-0.268821	0.83482	1.29502	-0.250626	-0.258403	1.00054	0.686274	-0.380199	0.0639084	0.452184	1.03075	0.152654	1.41243	0.674311	0.671751	0.276515	-0.0147338	0.795286	0.843235	0.509691	0.639137	0.218451	0.501589	0.209169	-0.265843	0.607087	0.589515	0.0630755	-0.106189	0.380918	0.263636	0.986775	0.440316	0.991082	0.419373	0.21957	0.436793	0.356548	0.665992	0.354206	0.297834	0.752718
PMM0235	gatC	Glutamyl-tRNA(Gln) amidotransferase subunit C	Translation	Aminoacyl tRNA synthetases and tRNA modification	-1.28772	0.000822658	0.474885	0.178289	-0.793214	-1.6186	1.22237	0.879367	-0.00606432	-0.247609	-0.561478	-0.233455	0.456874	-1.29535	0.988765	-1.20188	-0.202696	-0.890586	-0.432718	-0.400124	0.312025	-0.214053	0.579725	0.41436	-1.37852	-1.43837	0.00354218	-0.758739	-0.804812	-0.704399	-0.35313	-0.878125	0.080911	0.87482	0.986775	0.921623	0.991082	-0.000747509	0.998838	0.99972	0.999065	0.999693	0.535166	0.302171	0.757843
PMM0237		hypothetical protein PMM0237	Hypothetical	Conserved hypothetical protein	-0.0814254	0.062699	-0.0930991	-0.206113	-0.258438	-0.223412	0.0103286	-0.287367	0.32274	0.321749	-0.24001	-0.414738	0.0950018	-0.090892	-0.203408	-0.505438	0.441395	-0.105863	0.206058	0.221839	0.249625	0.176301	0.0598194	0.105106	0.229784	0.0711722	0.0205796	0.0870184	-0.134591	0.0824041	0.23263	-0.0727545	-0.110237	0.484559	0.986775	0.256349	0.991082	-0.173619	0.274168	0.495517	0.480646	0.722711	0.150278	0.34254	0.796689
PMM0238	ileS	Isoleucyl-tRNA synthetase	Translation	Aminoacyl tRNA synthetases and tRNA modification	-0.19273	-0.665765	-0.244312	-0.438619	-0.442208	0.0748447	-0.219011	-0.375115	0.0717076	-0.056582	-0.549459	-0.0350303	-0.262915	0.0320339	0.0214682	0.247563	0.378484	0.103721	0.256775	0.173422	0.260424	0.409432	0.376119	0.48894	0.278971	0.168369	0.285484	0.284044	0.0988303	0.446392	0.40229	0.464279	0.144984	0.326047	0.986775	0.392585	0.991082	0.151878	0.303993	0.524405	0.417878	0.687508	0.52607	0.00117287	0.0590346
PMM0239		hypothetical protein PMM0239	Hypothetical	Conserved hypothetical protein	0.0809377	-0.137693	0.0455916	-0.0108783	-0.464046	0.232542	0.507318	-0.0165351	0.057715	-0.201774	-0.448501	-0.297532	-0.202382	0.181605	-0.282331	0.334894	-0.178082	0.0232727	-0.547516	-0.280267	0.030509	0.0875666	0.244418	-0.24765	-0.36117	-0.207463	-0.426086	-0.135591	-0.0241817	-0.477127	-0.293301	-0.212558	0.07033	0.695359	0.986775	0.759601	0.991082	0.23047	0.205614	0.42576	0.258958	0.620993	0.251234	0.168844	0.610338
PMM0240		tRNA (guanine-N(7)-)-methyltransferase	Hypothetical	Conserved hypothetical protein	-0.0889922	-0.406696	0.180236	-0.0232001	-0.487989	-0.276312	0.0568806	0.194155	-0.318131	-0.289404	-0.113818	0.125318	-0.338227	-0.0638777	0.336094	0.00666835	-0.266587	-0.125737	0.0553649	0.204605	-0.396678	-0.116888	-0.0402739	-0.0851921	-0.330557	-0.375769	-0.0310635	-0.0432031	-0.262907	-0.310608	0.00171052	-0.0903865	-0.0436533	0.79555	0.986775	0.832658	0.991082	0.134173	0.428247	0.633974	0.467748	0.71288	-0.0107494	0.949096	0.99221
PMM0241		Phosphotransferase superclass	Other categories	Other	0.369251	0.0143742	-0.0665936	0.0610196	0.613441	0.797827	-0.0756536	-0.295964	0.311773	0.244029	-0.376838	0.106	0.123278	0.668523	0.099754	1.48435	0.184356	0.478588	0.00269521	-0.115735	0.213618	0.665285	-0.0667368	0.105655	0.107565	0.100791	-0.356557	-0.17516	0.373311	0.482058	-0.169086	0.277177	0.1654	0.533295	0.986775	0.589084	0.991082	0.522735	0.0563125	0.212276	0.215058	0.611346	0.158214	0.551104	0.926705
PMM0242	txlA	thioredoxin-like protein TxlA	Biosynthesis of cofactors, prosthetic groups, and carriers	Thiamine	-0.119107	-0.0245591	-0.149395	0.0148501	-0.309992	-0.173735	0.218024	-0.0840574	-0.101959	0.19985	0.725598	-0.000274119	0.17453	-0.0437949	-0.0453229	-0.0271717	-0.0297368	-0.101951	0.303033	0.292361	0.06741	0.0947901	0.0131906	0.386539	-0.145486	-0.0522132	-0.0601416	0.187177	-0.0703694	-0.0667026	-0.116754	0.0208397	-0.0178873	0.905722	0.986775	0.887792	0.991082	-0.191244	0.212076	0.432749	0.382668	0.671894	-0.0653215	0.665881	0.946886
PMM0243	thyx	thymidylate synthase	Purines, pyrimidines, nucleosides, and nucleotides	Pyrimidine ribonucleotide biosynthesis	-0.702892	0.725774	0.503178	0.0160268	-0.408184	-0.990014	-0.337952	-0.141784	1.34968	1.50071	0.798191	1.00102	1.70018	-0.240496	1.23736	-0.162443	1.23212	0.563097	1.14085	0.651832	1.56733	0.914049	1.05574	1.46404	0.20493	0.419377	0.628299	-0.212744	0.64099	0.535778	0.374514	0.534713	-0.605006	0.0854424	0.986775	0.160936	0.991082	-0.528751	0.130319	0.333527	0.369717	0.671894	0.0878907	0.797302	0.97486
PMM0244	dcd	deoxycytidine triphosphate deaminase	Purines, pyrimidines, nucleosides, and nucleotides	Purine ribonucleotide biosynthesis	-1.36072	0.404997	0.429382	0.0587706	-0.36109	-0.654398	-0.0359334	-0.451085	1.20989	1.16445	1.33912	1.17107	1.14806	-0.664341	1.28024	0.466481	0.905328	0.269876	0.922263	0.769574	1.05373	0.895965	1.14951	0.996691	-0.098409	-0.0403869	0.401851	-0.065566	0.486229	0.3429	0.413082	0.469544	-0.258733	0.427051	0.986775	0.593712	0.991082	-0.66352	0.0483639	0.205279	0.232498	0.613669	-0.197157	0.544029	0.920628
PMM0245		cob(I)alamin adenosyltransferase	Biosynthesis of cofactors, prosthetic groups, and carriers	Cobalamin, heme, phycobilin and porphyrin	-1.27052	1.0128	0.460633	-0.532872	-0.725637	-1.84091	0.230506	0.127256	1.40427	1.56957	0.828966	1.03147	1.97986	-1.29969	1.6332	-1.18993	1.45966	-0.11285	1.19812	0.434613	1.91544	0.538754	1.37564	1.48125	0.216092	0.0913043	0.986252	-0.459718	0.0113917	0.497066	0.252641	-0.0235656	-0.469706	0.444171	0.986775	0.527068	0.991082	-0.927709	0.136745	0.343702	0.373773	0.671894	0.119201	0.845244	0.98559
PMM0246	ntcA	Global nitrogen regulatory protein, CRP family of transcriptional regulators	Transport and binding proteins	-	1.32333	0.239829	0.231964	0.359455	1.34842	1.72199	0.510721	0.466265	0.491339	0.109083	0.740879	0.356629	-0.319766	1.99333	0.0680522	3.12825	-0.0985995	1.4088	0.793335	0.43117	0.3454	0.676519	0.0950729	0.804165	-0.00547358	0.344616	0.540743	0.495691	0.805093	-0.245588	0.396163	0.666315	0.473204	0.340545	0.986775	0.291366	0.991082	0.792984	0.11561	0.314326	0.403589	0.681693	0.0558068	0.909746	0.986436
PMM0247		hypothetical protein PMM0247	Hypothetical	Conserved hypothetical protein	-0.10614	-0.0938969	0.26077	0.0808178	-0.419014	-0.0607286	0.331552	-0.0125407	0.149514	0.0455689	-0.0314139	0.0947399	-0.144339	0.0257751	0.501728	0.132998	0.029243	-0.0274985	0.0807839	0.00559965	0.0722026	0.205416	0.871186	0.243739	-0.159727	-0.124613	-0.0598193	-0.0423904	-0.239845	-0.144957	0.18993	-0.0789686	-0.0755706	0.645204	0.986775	0.686814	0.991082	0.0644381	0.694452	0.827349	0.676909	0.845813	0.283533	0.0920251	0.454466
PMM0248		hypothetical protein PMM0248	Hypothetical	Conserved hypothetical protein	0.319186	0.037243	0.0770075	-0.214487	0.202306	0.909821	-0.0519287	-0.0583499	0.296248	-0.135591	0.375997	0.187362	0.191223	0.653298	0.0540275	1.20796	0.154124	0.368892	0.0980031	-0.108441	0.337366	0.515983	-0.0814085	-0.043925	0.123561	0.46266	-0.0350087	-0.106	0.268139	0.253071	0.680774	0.221664	0.195725	0.393833	0.986775	0.479151	0.991082	0.345623	0.137625	0.344729	0.289285	0.636291	0.00100022	0.996499	0.999947
PMM0249		hypothetical protein PMM0249	Hypothetical	Conserved hypothetical protein	0.456557	-0.251913	-0.0435472	-0.0831997	0.194948	0.508173	-0.254719	-0.152178	0.0206009	-0.325244	-0.753447	-0.370474	-0.290246	0.937894	0.323055	0.579231	0.22956	0.418215	-0.176716	0.0027953	-0.111796	0.425563	-0.0117645	-0.437105	0.50404	-0.101699	-0.119151	0.354544	0.3695	0.539436	0.153239	0.0441992	0.0545816	0.821339	0.986775	0.821366	0.991082	0.744624	0.00438025	0.0833919	0.0578791	0.610296	0.323365	0.187946	0.633913
PMM0250	pth	peptidyl-tRNA hydrolase	Translation	Aminoacyl tRNA synthetases and tRNA modification	-0.0471198	-0.185382	0.00967215	-0.185828	-0.249108	0.0676705	-0.432558	-0.382885	0.26594	-0.040679	-0.312675	-0.0979523	0.076475	0.228562	-0.0927886	0.108489	0.193596	0.00526445	0.0774846	0.149367	0.0343517	0.15908	-0.131773	-0.195764	0.364969	0.230267	0.0827636	0.241086	0.12561	0.436056	0.145663	0.152372	-0.147056	0.268958	0.986775	0.29587	0.991082	0.126526	0.340103	0.555432	0.399469	0.681693	0.0128152	0.922369	0.987395
PMM0251	psbH	photosystem II reaction center protein PsbH	Photosynthesis and respiration	Photosystem II	-1.68879	0.182961	-0.1186	-0.121198	-0.763127	-2.14037	-0.147038	-0.179919	-0.447153	-0.812867	-1.52043	-1.18368	-0.736994	-1.42949	-0.309947	-1.67085	-0.121126	-1.2914	-1.02301	-1.07119	-0.052065	-0.45737	-0.121433	-0.218493	-0.130034	-0.451392	-0.160323	-0.630648	-1.26549	-0.993261	-0.384545	-1.25223	-0.371207	0.357649	0.986775	0.577333	0.991082	-0.0457887	0.90895	0.963925	0.910541	0.970809	0.778692	0.0600298	0.362747
PMM0252	psbN	Photosystem II reaction center N protein	Photosynthesis and respiration	Photosystem II	-2.89719	0.660396	-0.201631	-0.488675	0.847898	-2.69365	0.669793	0.494232	-1.46134	-1.05729	-2.63823	-2.22739	-1.70773	-3.15802	-1.60572	-3.55225	-1.72051	-2.50208	-2.36248	-2.78158	-1.44945	-2.19767	-1.71713	-2.40026	-2.27515	-2.01248	-2.64823	-3.10713	-2.29708	-2.29841	-2.95536	-3.01387	0.561345	0.394694	0.986775	0.639298	0.991082	-0.659867	0.318306	0.536563	0.327071	0.645916	-0.0950642	0.88463	0.986436
PMM0253	psbI	photosystem II reaction center protein PsbI	Photosynthesis and respiration	Photosystem II	-3.41215	-0.604082	-1.54002	-1.25549	-1.87343	-3.77712	-0.205322	-0.556227	-1.75203	-1.94747	-2.05535	-2.05543	-0.768774	-3.08069	-1.48018	-3.16563	-1.13237	-3.93506	-2.32755	-2.18036	-0.903688	-2.60614	-1.85872	-2.90532	-1.782	-2.11577	-1.3093	-2.40269	-2.58302	-1.90399	-2.2975	-3.11247	0.0999071	0.883796	0.986775	0.924569	0.991082	-0.171247	0.802256	0.903464	0.793248	0.911678	-0.115894	0.865376	0.986254
PMM0254		hypothetical protein PMM0254	Hypothetical	Conserved hypothetical protein	-0.366216	-0.0357087	0.185971	-0.260132	-0.518681	-0.41846	0.418231	-0.120753	-0.00396216	0.107469	-0.0735145	0.136935	-0.132139	-0.248737	-0.014996	-0.532466	0.00395531	-0.323132	0.0255617	-0.000520403	-0.196239	-0.0199965	-0.147612	-0.209596	0.144249	0.010017	0.00977109	-0.210861	-0.144553	0.191547	-0.0863381	-0.0898386	-0.0408944	0.804014	0.986775	0.873502	0.991082	-0.273816	0.104917	0.300659	0.0847794	0.610296	-0.185092	0.266665	0.728661
PMM0255	leuD	3-isopropylmalate dehydratase small subunit	Amino acid biosynthesis	Branched chain family	-0.152435	-0.187549	0.20371	0.104551	-0.28125	-0.000560601	-0.284961	0.096066	0.525442	0.529712	0.585211	0.277213	0.652891	-0.0757636	0.156494	-0.186733	0.36619	0.162387	0.97487	0.735158	0.68412	0.413365	0.293045	0.550909	0.586569	0.333669	0.461289	0.0915123	0.312862	0.450684	0.515006	0.0792003	-0.109746	0.545928	0.986775	0.453171	0.991082	-0.342672	0.0668875	0.23383	0.163252	0.610296	0.00596536	0.973725	0.994855
PMM0256	leuC	isopropylmalate isomerase large subunit	Amino acid biosynthesis	Branched chain family	-0.269422	0.931506	0.633567	0.397013	-0.104674	-0.953878	-0.0837797	-0.22632	0.714247	0.924351	-0.750528	0.202741	0.359254	-0.567647	0.268147	-0.744986	0.241301	-0.236926	-0.103244	-0.0953219	0.0713674	-0.00819348	0.19033	-0.0951009	-0.443099	-0.266161	-0.419519	-0.655377	-0.306036	-0.175068	-0.789199	-0.730062	-0.765329	0.0158751	0.575538	0.060463	0.991082	-0.444011	0.146959	0.361052	0.382265	0.671894	-0.233102	0.439864	0.864922
PMM0257		Molybdenum cofactor biosynthesis protein:Competence-damaged p,,,	Biosynthesis of cofactors, prosthetic groups, and carriers	Molybdopterin	-0.137402	1.29068	0.462093	-0.032379	0.609017	-0.114897	1.63962	1.10332	0.73433	1.39859	0.641503	0.972671	1.81999	-0.0324627	1.43253	-0.281968	0.00448899	-0.184945	0.0968541	0.02298	0.118348	0.429825	-0.228065	0.153457	-0.110163	-0.255102	-0.729495	-0.310091	-0.104073	-0.154351	-0.452498	-0.40033	0.413519	0.276012	0.986775	0.436251	0.991082	-0.202251	0.591032	0.758534	0.733547	0.876951	-0.818383	0.0365357	0.291419
PMM0258	glyA	serine hydroxymethyltransferase	Other categories	Other	0.633241	1.63082	1.28277	0.300976	1.73702	0.0176915	1.8822	1.43922	1.23968	0.595526	0.113113	0.146776	1.5975	0.323585	1.74407	0.0984269	-0.627587	-0.487717	-1.09001	-1.50218	-0.363883	-0.434757	0.12795	-0.560952	-1.84142	-1.95803	-2.04391	-2.28235	-1.47349	-1.84159	-1.96047	-1.70235	0.307083	0.425072	0.986775	0.580944	0.991082	0.417122	0.280995	0.501904	0.441832	0.697333	-0.831683	0.0370831	0.291419
PMM0259		Uncharacterized conserved membrane protein	Hypothetical	Conserved hypothetical protein	-0.408138	0.676799	-0.364345	-0.671321	0.564377	-0.754131	1.24543	-0.0255923	-0.403823	-0.0901439	-1.09743	-0.636649	-0.127007	-0.498556	-0.757079	-1.21077	-0.370417	-0.59256	-1.18291	-0.882845	-0.497927	-0.312414	-0.815675	-0.678277	-0.359737	-0.269496	-0.794045	-0.964083	-0.406773	-0.2428	-1.11134	-1.08723	0.449273	0.195724	0.986775	0.423852	0.991082	-0.0913404	0.789411	0.893664	0.779074	0.90193	-0.0190608	0.955526	0.99221
PMM0260		hypothetical protein PMM0260	Hypothetical	Conserved hypothetical protein	-0.788396	0.463204	0.380399	-0.288094	-0.338193	-1.16027	0.0734859	0.602759	-0.452879	-0.472559	-0.862848	-0.726125	-0.334076	-1.05722	-0.52401	-1.12994	-0.34436	-0.890271	-0.686932	-0.453405	-0.747682	-0.939992	-0.0733416	-0.426337	-0.263448	-0.328181	-0.302909	-0.412327	-0.735599	-0.560818	-0.245925	-0.733695	-0.147333	0.609809	0.986775	0.767561	0.991082	-0.132708	0.645587	0.795036	0.576088	0.784231	0.0817645	0.776635	0.966718
PMM0261		MOP family efflux protein	Hypothetical	Conserved hypothetical protein	0.429172	-0.224483	-0.182383	-0.618746	0.168424	0.642804	-0.192297	-0.295015	0.0789843	0.164814	-0.313612	0.231872	0.129049	0.517908	0.0634063	0.38368	-0.234274	0.327464	-0.0116677	0.094875	-0.164398	-0.0103836	-0.35061	0.0106612	-0.0164008	-0.0500868	-0.562013	0.0708609	0.294385	-0.407751	-0.0595762	-0.187618	0.230089	0.29276	0.986775	0.476291	0.991082	0.232996	0.286831	0.506339	0.201818	0.610296	-0.169197	0.436949	0.864757
PMM0262		putative sugar fermentation stimulation protein	Regulatory functions	-	-0.000311496	0.752462	0.531675	0.0771454	0.280003	0.243932	-0.105055	1.61558	-0.241955	1.04482	0.785886	1.7621	1.04599	0.0797613	0.244183	0.0957516	-0.428613	0.20012	0.839308	1.45279	0.921422	-0.288172	0.140907	2.44646	-0.344878	0.202893	0.634516	1.0615	0.477554	-0.217471	-0.31701	1.26916	0.168372	0.745137	0.986775	0.707601	0.991082	-0.471292	0.366117	0.576334	0.368831	0.671894	-0.0325581	0.949833	0.99221
PMM0263	amt	ammonium transporter	Transport and binding proteins	-	-0.00842702	0.0728296	-0.159508	-0.384973	0.191871	0.36123	-0.246506	-0.326988	0.474446	0.371298	0.152095	-0.0596798	0.301854	0.536548	-0.0856265	0.288991	0.358887	0.432018	0.136192	0.0256985	0.368796	0.362967	0.116139	-0.00958983	0.156508	0.154646	0.108808	-0.122851	0.292255	0.27347	-0.00199355	-0.0631244	0.114921	0.496706	0.986775	0.581634	0.991082	0.0259021	0.877744	0.947514	0.88731	0.957396	-0.0249615	0.882149	0.986436
PMM0264	lytB	4-hydroxy-3-methylbut-2-enyl diphosphate reductase	Cell envelope	Murein sacculus and peptidoglycan	-0.0257266	0.813226	0.591908	0.378164	0.563037	0.238123	-0.258965	1.01053	1.30566	1.78456	1.76797	1.67066	1.69457	0.077093	0.837443	0.487277	1.02716	0.940908	1.60842	1.46691	1.43092	0.844385	0.781147	2.11111	0.537067	0.804088	0.68638	0.928848	1.11144	0.339855	0.681389	1.22142	-0.0512111	0.869964	0.986775	0.879504	0.991082	-0.858114	0.0100486	0.118669	0.0832547	0.610296	-0.340321	0.281796	0.739527
PMM0265		hypothetical protein PMM0265	Hypothetical	Conserved hypothetical protein	0.405433	0.494048	-0.753389	-1.68937	0.536844	0.430126	-0.298235	-0.866486	-0.597414	-0.907018	-2.10756	-1.62013	-1.24905	-0.542464	-1.01433	-1.08076	-0.275676	-0.352814	-1.01924	-1.12628	-0.639051	-0.546772	-0.28409	-1.04903	-0.0109379	-0.239037	-0.320592	-0.675243	-0.672475	-0.38763	-0.778743	-1.20209	0.336383	0.390022	0.986775	0.60753	0.991082	0.336382	0.390024	0.598138	0.417605	0.687508	0.678294	0.0894771	0.44693
PMM0266	purH	AICARFT/IMPCHase bienzyme:Methylglyoxal synthase-like domain	Purines, pyrimidines, nucleosides, and nucleotides	Purine ribonucleotide biosynthesis	-0.783422	0.101322	-0.0235653	-0.298338	-0.433696	-0.91851	-0.539473	-0.210521	0.975846	1.02548	0.363903	1.11298	0.548051	-0.521364	0.231067	-1.02942	0.952301	0.176679	1.00861	0.898187	0.738206	0.671612	0.726591	0.824956	0.383762	0.33619	0.479759	0.568474	0.399542	0.610457	0.421291	0.727943	-0.274549	0.2907	0.986775	0.309457	0.991082	-1.06247	0.00028288	0.0252406	0.0512164	0.610296	-0.12921	0.616123	0.944698
PMM0267		probable esterase	Other categories	Other	-2.67945	0.304621	-0.999685	-0.672112	-1.74671	-1.79775	-1.2445	-0.51298	0.505748	1.02498	0.0986607	0.368218	0.0706594	-1.47043	0.0283214	-0.104653	0.997832	1.46623	0.967572	1.0633	1.02237	1.13915	0.711945	0.638333	0.941825	1.22923	0.557677	0.957621	0.825712	0.980475	0.924681	0.923641	-0.31383	0.441051	0.986775	0.670757	0.991082	-0.868428	0.0395185	0.188155	0.0974172	0.610296	0.378547	0.353951	0.812637
PMM0268		hypothetical protein PMM0268	Hypothetical	Conserved hypothetical protein	-1.65184	0.0728033	-0.453405	-0.2892	-1.40345	-2.05795	-1.03844	-0.222963	0.359714	0.616945	0.0686957	0.402293	-0.0923742	-1.07975	-0.0722891	-0.0216733	1.05507	1.32785	0.790371	0.955636	0.622427	0.723512	0.325792	0.0796223	0.922886	1.09866	0.37685	1.00385	0.763455	0.737016	0.701921	0.509021	-0.600293	0.0696793	0.986775	0.304597	0.991082	-0.678433	0.0420051	0.191177	0.069617	0.610296	0.0759262	0.812949	0.975209
PMM0269		two-component sensor histidine kinase	Regulatory functions	-	0.501597	-0.714408	0.0752456	-0.00861126	0.00853305	0.442529	-0.61286	-0.174486	0.496291	0.451626	0.516342	0.995342	0.00769906	0.633087	0.00909927	0.536026	0.445789	0.771441	1.17483	1.28531	0.140083	0.527727	0.402492	0.85361	0.254528	0.420755	0.264492	0.648741	0.528864	0.205946	0.420084	1.11399	-0.0475267	0.852216	0.986775	0.891489	0.991082	-0.318422	0.218425	0.436755	0.184596	0.610296	-0.133922	0.600454	0.940741
PMM0270	CobS	Cobalamin-5-phosphate synthase CobS	Biosynthesis of cofactors, prosthetic groups, and carriers	Cobalamin, heme, phycobilin and porphyrin	0.0815242	0.0345914	-0.177695	0.40706	-0.326525	0.0724644	0.0892276	0.0145222	0.0965269	0.265897	0.157436	-0.0112756	-0.0516125	-0.0664847	0.124252	-0.00464548	0.186417	0.00743372	0.301456	0.144556	0.0853199	0.178145	0.0912819	0.306282	0.258777	-0.0296974	0.0159874	0.0848109	-0.0309598	0.199236	0.241916	0.261888	-0.123948	0.328818	0.986775	0.456695	0.991082	-0.126769	0.318128	0.536563	0.134221	0.610296	0.0381112	0.76211	0.964144
PMM0271	tgt	tRNA-guanine transglycosylase	Translation	Aminoacyl tRNA synthetases and tRNA modification	1.49845	-0.528464	-0.350506	-0.156478	0.703951	1.26941	-0.686044	-0.52785	-0.122182	-0.341969	-0.747354	-0.170335	-0.536448	1.55941	-0.154238	1.38664	0.215132	1.31227	0.304439	0.336476	-0.214434	0.250679	0.173042	0.200999	0.478362	0.482947	0.565787	0.588892	0.430198	0.451643	0.54216	0.656718	0.0741166	0.866422	0.986775	0.915081	0.991082	0.9093	0.0468433	0.202096	0.185732	0.610296	0.448032	0.313772	0.772059
PMM0272	psbK	photosystem II reaction center protein PsbK	Photosynthesis and respiration	Photosystem II	-0.198176	-0.787585	-0.960143	-1.54605	0.24044	-0.377654	-1.15085	-2.19754	-0.872193	-0.976461	-1.71366	-0.888632	-0.92374	-0.140782	-0.947677	-0.446556	-0.380877	-0.190014	-0.366514	-0.858881	-0.404193	-0.270265	-0.170228	-0.241797	0.131144	0.196158	-0.111674	-0.501702	0.47955	0.321604	-0.0373886	0.227567	0.00158598	0.996309	0.999363	0.997984	0.99992	0.498049	0.154139	0.367673	0.126661	0.610296	0.841117	0.0198542	0.220456
PMM0273		probable oxidoreductase	Other categories	Other	0.318874	-1.07235	-0.499374	-0.275195	-0.321848	0.305374	-1.54571	-1.26536	-0.722425	-0.72808	-1.33704	-0.712737	-0.699872	0.485796	-0.903995	0.198712	0.0589571	0.179261	-0.144568	-0.359987	-0.325421	-0.302348	-0.418441	-0.490205	0.247758	0.311121	0.258758	0.0355518	0.293523	0.0662483	-0.00828891	-0.0388095	-0.324874	0.316222	0.986775	0.554485	0.991082	0.645231	0.0525324	0.210334	0.15407	0.610296	0.490967	0.134417	0.541808
PMM0274		hypothetical protein PMM0274	Hypothetical	Conserved hypothetical protein	0.3735	-0.210907	0.154353	0.114869	0.134745	0.902708	-0.313527	-0.434759	0.34239	0.269747	-0.0142441	-0.106085	0.316439	0.445574	0.408481	0.450284	0.330902	0.396164	0.740716	0.195398	0.43645	0.30501	0.171768	0.44747	0.478312	0.272394	0.43779	0.125383	0.29176	0.170574	0.514378	0.26016	-0.0356621	0.857616	0.986775	0.918204	0.991082	0.282243	0.163207	0.379142	0.075683	0.610296	0.217223	0.279649	0.739464
PMM0275	pyrE	Orotate phosphoribosyltransferase	Purines, pyrimidines, nucleosides, and nucleotides	Pyrimidine ribonucleotide biosynthesis	0.395738	0.861415	0.279306	0.0949352	0.211038	0.696144	0.346082	0.217932	0.799198	0.690704	-0.668764	-0.364012	0.773905	0.532021	1.04852	0.687904	0.44563	0.383953	-0.384361	-0.252062	0.590714	0.516051	0.846381	0.313873	-0.173276	-0.00890656	-0.440828	-0.491357	-0.106445	0.140194	-0.0604917	-0.140857	-0.0400496	0.875687	0.986775	0.847987	0.991082	0.646305	0.016835	0.138565	0.178881	0.610296	0.452473	0.0856549	0.439353
PMM0276		hypothetical protein PMM0276	Hypothetical	Conserved hypothetical protein	0.0186982	-0.262469	-0.111801	-0.207133	-0.268817	0.00236195	-0.00525845	-0.0365887	0.045283	0.281002	-0.174017	-0.222216	-0.167895	0.0719152	0.112726	-0.0161485	-0.002018	-0.0408896	0.0199953	0.142523	-0.140326	0.00269287	0.03229	0.0664972	0.0356214	0.0402859	0.104673	0.189423	0.0162807	0.0337448	0.0829804	-0.156183	0.0636006	0.580901	0.986775	0.502402	0.991082	0.0176365	0.878007	0.947514	0.898548	0.965458	0.00777548	0.946037	0.99221
PMM0277		hypothetical protein PMM0277	Hypothetical	Conserved hypothetical protein	0.18032	-0.0282481	-0.075704	0.0222715	0.0368824	0.171549	-0.115326	-0.244882	0.273232	-0.126347	-0.171525	-0.252865	-0.138727	0.226323	0.131076	-0.0466155	0.239817	0.170998	-0.0455879	-0.172952	0.188593	0.387112	0.178758	0.087793	0.0298058	0.0366609	0.0289869	-0.203046	0.164564	0.305328	0.096591	-0.0535389	-0.0626038	0.641701	0.986775	0.581333	0.991082	0.11239	0.405619	0.610606	0.466483	0.712065	0.27994	0.0448215	0.316491
PMM0278		Phosphotransferase superclass	Other categories	Other	0.541097	0.0594769	0.0355578	0.16532	0.23293	0.838966	0.240859	0.0549882	0.118151	-0.0986251	-0.327028	0.0122507	-0.0673087	0.714652	-0.0891305	0.855257	-0.0442233	0.442677	-0.352556	-0.147207	-0.044785	0.366384	-0.0882745	-0.150174	-0.0522234	0.0717249	-0.270061	0.148875	0.35837	-0.091408	0.0836181	0.0457192	0.141573	0.508134	0.986775	0.523396	0.991082	0.42718	0.0530338	0.210334	0.189416	0.610296	0.0946006	0.657623	0.946886
PMM0279		hypothetical protein PMM0279	Hypothetical	Conserved hypothetical protein	-0.828634	-0.8815	0.317042	-0.0716533	-1.18649	-0.950734	0.661462	-0.313501	-1.22566	-1.25705	-0.923718	-0.764946	-1.69614	-1.06776	-0.234072	-0.631897	-0.979053	-0.894433	-0.423005	-0.645238	-1.00199	-1.10592	-0.090961	-0.4645	-0.784439	-0.638712	-0.206554	-0.5186	-1.1593	-0.869801	-0.17671	-0.687737	-0.0811302	0.814277	0.986775	0.878579	0.991082	0.135375	0.695344	0.827751	0.707674	0.866602	0.376997	0.280073	0.739464
PMM0280		Retinal pigment epithelial membrane protein	Other categories	Other	-0.293536	-0.171835	-0.254324	-0.453574	-0.0880381	-0.764928	0.138453	0.0614396	-0.649712	-0.784569	-0.996219	-0.713713	-0.922505	-0.45878	-1.02683	-1.06869	-0.475183	-0.504325	-0.463028	-0.635415	-0.589043	-0.365578	-0.638451	-0.769503	-0.402225	-0.482171	-0.615298	-0.708624	-0.473354	-0.130119	-0.551613	-0.791317	0.130049	0.449229	0.986775	0.581188	0.991082	-0.083147	0.627432	0.785499	0.625531	0.812286	0.19541	0.258709	0.723417
PMM0281	hisB	imidazoleglycerol-phosphate dehydratase	Amino acid biosynthesis	Aromatic amino acid family	-0.728578	-2.24055	-0.982327	-0.797642	-1.39798	-1.31004	-1.35334	-1.49514	-0.524822	-1.03338	-0.913617	-0.743386	-1.63762	-0.882006	-1.23266	-1.32103	0.343252	-0.49119	0.539639	0.371619	-0.676431	-0.4624	-0.222347	-0.0311371	0.503894	0.621875	0.875384	0.714707	0.215297	0.446346	0.40719	0.63912	-0.201851	0.423366	0.986775	0.610774	0.991082	-0.46453	0.0722673	0.244167	0.0550714	0.610296	0.455723	0.0775139	0.421126
PMM0282	fabI	Enoyl-[acyl-carrier-protein] reductase (NADH)	Fatty acid, phospholipid and sterol metabolism	-	-0.682709	-2.54115	-1.89065	-1.31415	-1.76422	-0.890488	-2.3551	-2.80667	-0.997864	-1.53552	-1.93905	-1.06263	-2.31331	-0.912181	-2.22464	-1.45975	-0.201702	-0.488688	-0.174635	-0.320311	-1.08656	-1.1388	-0.48294	-0.863331	-0.264102	-0.213791	0.0206348	0.0883269	-0.0915865	-0.412473	-0.408693	-0.352268	-0.346955	0.332491	0.986775	0.567454	0.991082	-0.343703	0.336963	0.552136	0.426836	0.691319	0.490858	0.174067	0.610338
PMM0283		Possible thioredoxin	Hypothetical	Conserved hypothetical protein	0.373115	-0.763894	-0.616575	-0.219287	-0.132672	0.161054	-0.595777	-0.319871	-0.559647	-0.763661	-1.04791	-0.727355	-1.08234	-0.108557	-0.885155	-0.0551351	-0.338628	-0.1533	-0.390738	-0.360514	-0.538582	-0.48483	-0.591735	-0.214144	-0.0558278	-0.0160832	0.29265	0.0247759	0.429581	0.013711	-0.115918	0.338224	0.0848439	0.709683	0.986775	0.788458	0.991082	0.241845	0.293028	0.514032	0.441717	0.697333	0.317319	0.170821	0.610338
PMM0284	degT	putative pleiotropic regulatory protein	Regulatory functions	-	0.459596	-0.315734	-0.24037	-0.0577551	-0.111402	0.248964	-0.27131	-0.0198999	-0.313782	-0.458118	-0.431313	-0.220554	-0.730512	0.362263	-0.566281	0.286458	-0.095811	0.0620357	-0.0370004	0.12366	-0.394913	-0.264439	-0.0179384	-0.209872	0.394845	0.051737	0.322337	0.167368	-0.0201487	-0.0836637	0.440915	0.0926962	0.000153446	0.999393	0.999927	0.999434	0.99992	0.193924	0.340593	0.555763	0.546506	0.76301	0.134151	0.507845	0.904923
PMM0285	phrA	deoxyribodipyrimidine photolyase (DNA photolyase) (photoreactivating enzyme)	DNA replication, recombination, and repair	-	0.301996	-0.614573	-0.254288	-0.307474	0.144687	0.404286	-0.0966661	-0.439808	-0.560155	-0.781307	-1.09493	-0.793057	-0.858522	0.194308	-0.949671	-0.00916184	-0.847067	-0.00509142	-0.944434	-0.921969	-0.82042	-0.528654	-1.08529	-0.96022	-0.552601	-0.365673	-0.7841	-0.820168	-0.079688	-0.634133	-0.676431	-0.621539	0.22171	0.389091	0.986775	0.430095	0.991082	0.401601	0.124486	0.327271	0.269303	0.621201	-0.0412834	0.87173	0.986436
PMM0286	nudE	possible ADP-ribose diphosphatase, NUDIX hydrolase superfamily	Other categories	Other	1.7634	-0.0329337	-0.40457	-0.123564	0.879157	1.84628	-0.24778	-0.337263	-0.281116	-1.37658	-1.47046	-1.08	-0.760611	1.51467	-1.25722	1.23986	-0.975594	1.18933	-1.36281	-0.973282	-0.851476	-0.27472	-1.17157	-0.967422	-1.02975	-0.212768	-1.45473	-1.00237	0.567973	-0.847277	-1.09745	-0.399761	0.234517	0.704106	0.986775	0.754178	0.991082	1.23621	0.0530714	0.210334	0.176394	0.610296	0.235743	0.702637	0.949181
PMM0287	folK	possible 2-amino-4-hydroxy-6-hydroxymethyldihydropteridine pyrophosphokinase	Biosynthesis of cofactors, prosthetic groups, and carriers	Folic acid	1.48948	-0.253635	-0.159923	-0.208898	1.46282	1.73553	-0.71255	-0.488871	0.139182	-0.405052	-1.4547	-0.898434	-0.950543	1.64165	-1.29114	1.52147	-0.092821	1.05519	-0.763709	-0.385848	-0.199397	0.251881	-1.08546	-0.427473	0.546361	0.472999	-0.324703	-0.0797972	0.726652	0.197119	0.227059	0.630959	0.282475	0.644126	0.986775	0.727252	0.991082	0.885112	0.154809	0.367673	0.357494	0.666085	0.28964	0.635781	0.946886
PMM0288	chlD	Protoporphyrin IX Mg-chelatase, subunit ChlD	Biosynthesis of cofactors, prosthetic groups, and carriers	Cobalamin, heme, phycobilin and porphyrin	0.148579	-1.15046	-0.846907	-0.399325	-0.735264	-0.0949859	-0.702741	-0.578906	-0.676158	-0.606311	-1.19118	-0.340779	-1.15981	-0.021549	-0.633777	-0.541636	-0.257314	0.103576	0.149292	0.299158	-0.782976	-0.138083	-0.377475	-0.294026	0.406558	0.333309	0.275521	0.429032	0.0230319	0.509418	0.678179	0.471688	0.0340541	0.89002	0.986775	0.919588	0.991082	0.114415	0.64284	0.793285	0.710762	0.869293	0.305467	0.221284	0.690204
PMM0289		ABC-type transport system, periplasmic component	Transport and binding proteins	-	-0.961216	-0.264547	-0.74579	-0.761391	-1.14798	-0.741502	-0.919788	-0.975541	0.858659	1.02712	0.0577783	0.417436	0.701094	-0.679836	0.00333862	-1.59444	0.8275	-0.238152	0.781117	0.474186	0.911507	0.709259	0.647669	0.682729	0.836483	0.569078	0.253127	0.0855786	0.199149	0.912595	0.228541	0.466775	-0.262966	0.419518	0.986775	0.185657	0.991082	-0.982709	0.00492398	0.0851325	0.138376	0.610296	0.147543	0.649223	0.946886
PMM0290		possible ABC transporter, ATP binding component	Transport and binding proteins	-	0.0930661	-0.128772	0.163461	-0.0458318	-0.276092	-0.0599146	-0.238363	-0.368721	0.673672	0.585557	0.34038	0.860376	0.0934461	0.0952395	0.0901695	-0.434717	0.585063	-0.0757542	0.469167	0.488744	0.711595	0.34431	0.455367	0.525735	0.272064	0.0592699	0.40004	0.297001	0.19676	0.482345	0.0751309	0.116184	-0.256253	0.105378	0.986775	0.0323922	0.991082	-0.653962	0.000213565	0.0199633	0.00925199	0.610296	-0.105745	0.495176	0.898006
PMM0291		hypothetical protein PMM0291	Hypothetical	Conserved hypothetical protein	-0.648378	-0.35509	0.0117442	0.11946	-0.858491	-0.729197	0.149165	-0.207513	-0.232068	0.0446619	-0.578905	0.256883	-0.127026	-0.551676	-0.205897	-1.42538	0.0523441	-0.335787	0.595879	0.712765	-0.16412	-0.0478392	0.0316638	0.0431925	0.675305	0.464506	0.473358	0.847208	0.0866895	0.180776	0.542818	0.460589	-0.193443	0.471282	0.986775	0.534912	0.991082	-0.450137	0.100608	0.292582	0.252809	0.618013	0.0930813	0.727879	0.957076
PMM0292	ndhJ	NADH dehydrogenase I subunit NdhJ	Photosynthesis and respiration	NADH dehydrogenase	-0.101145	0.448414	0.178724	-0.342678	0.0424014	-0.152579	0.233983	0.439184	0.246097	0.307073	0.0854855	0.177409	0.549287	-0.211159	-0.331747	-1.17917	-0.00660101	-0.241313	0.405554	0.0166083	-0.176677	-0.24763	-0.550343	0.143092	-0.072417	-0.0105475	-0.150051	-0.141143	-0.106197	-0.307865	-0.266313	0.00612253	0.0949185	0.686634	0.986775	0.673138	0.991082	-0.497214	0.0419082	0.191177	0.255073	0.619689	-0.411906	0.0881026	0.442316
PMM0293	ndhK	NADH dehydrogenase I subunit NdhK (beta chain)	Photosynthesis and respiration	NADH dehydrogenase	-0.577874	0.679948	0.349575	0.472489	0.544288	-0.605797	0.885474	0.713956	0.0223454	0.284041	0.505045	0.761531	0.335458	-0.905117	0.0934562	-1.56651	-0.219913	-0.319314	0.244949	0.681001	0.0277944	0.0257759	-0.0987668	0.0512954	-0.345342	-0.197197	-0.353843	0.120043	-0.0863772	-0.384792	-0.376747	-0.174991	0.153445	0.652546	0.986775	0.738038	0.991082	-0.903919	0.0123502	0.127808	0.131479	0.610296	-0.391716	0.255324	0.722951
PMM0294	ndhC	NADH dehydrogenase I subunit NdhC (chain 3 or alpha)	Photosynthesis and respiration	NADH dehydrogenase	-0.648846	0.426893	0.141454	0.0724179	0.450469	-0.771783	1.00683	0.614135	-0.0483122	0.037396	0.197861	0.487776	0.0269216	-0.67847	0.0554602	-0.883982	-0.503432	-0.516266	-0.198338	0.179488	-0.548421	-0.213537	-0.331597	-0.472385	-0.178779	-0.470044	-0.632136	-0.148721	-0.256512	-0.492831	-0.475205	-0.506663	0.326933	0.249913	0.986775	0.49786	0.991082	-0.538698	0.0632271	0.226901	0.109449	0.610296	-0.560165	0.0540111	0.344233
PMM0295	rub/hoxR	Rubredoxin	Other categories	Other	-0.370537	1.3101	-0.13176	-0.0131893	0.175095	-0.653205	-0.282084	1.22053	-1.17305	0.127435	-1.33469	-0.085252	-0.133189	-1.18296	-1.37022	-1.1019	-0.690105	-0.347275	-0.66557	-0.134389	-0.307445	-0.986713	-0.966522	-0.256849	-0.365431	0.29843	-0.230007	0.259349	0.301848	-0.97787	-0.989145	0.200884	-0.083569	0.840881	0.986775	0.885125	0.991082	-0.330679	0.429498	0.634392	0.504817	0.733204	-0.0129952	0.975085	0.995368
PMM0296		hypothetical protein PMM0296	Hypothetical	Conserved hypothetical protein	-0.575432	-0.640345	-0.716793	-0.490474	-0.788348	-1.18042	-0.290255	-0.425396	-1.47753	-1.3661	-1.87993	-0.888768	-1.73879	-1.27491	-1.59357	-1.81377	-0.834706	-0.794341	-0.656178	-0.560285	-0.981268	-1.15568	-0.928626	-1.0585	-0.228769	-0.303271	-0.251408	-0.120077	-0.550015	-0.699608	-0.376611	-0.303967	-0.0653443	0.713592	0.986775	0.769229	0.991082	-0.202179	0.261199	0.478582	0.432333	0.692679	0.372064	0.0441098	0.315497
PMM0297	psbE	cytochrome b559, alpha subunit	Photosynthesis and respiration	Photosystem II	-0.145667	0.399471	-0.04611	-0.578444	0.745518	-0.389579	0.237909	0.065813	-0.402083	-0.182259	-0.39035	-0.482868	0.0251865	-2.36287	-0.72385	-1.55325	-0.643668	-0.811018	-0.752671	-0.652241	-0.27837	-0.968036	-0.860288	-0.947733	-0.554372	-0.42816	-0.831131	-0.90303	-0.137936	-1.10435	-1.07433	-0.962192	0.257603	0.440154	0.986775	0.436572	0.991082	-0.789306	0.0235445	0.152838	0.22372	0.611346	-0.399217	0.235192	0.702714
PMM0298	psbF	cytochrome b559, beta subunit	Photosynthesis and respiration	Photosystem II	-0.0290903	-0.0153217	-0.212464	-0.341358	0.217711	0.0471743	-0.287353	-0.375473	-0.473184	-0.308136	-0.450707	-0.580558	-0.344405	-1.04884	-0.773278	-0.51755	-0.677101	-0.547556	-0.663147	-0.696242	-0.500346	-0.855298	-1.20516	-1.18214	-0.66684	-0.403218	-0.915512	-0.78956	-0.15376	-0.848891	-1.00898	-0.885903	0.0500734	0.790107	0.986775	0.767559	0.991082	-0.217871	0.252377	0.470033	0.257459	0.620993	-0.48259	0.0152728	0.194679
PMM0299	psbL	photosystem II reaction center protein PsbL	Photosynthesis and respiration	Photosystem II	-1.6168	1.24315	-1.16811	-2.38216	1.24633	-0.879993	0.375281	0.150112	0.129427	0.440828	-0.129832	-0.293467	0.73244	-3.04969	-0.504957	-1.6897	-0.0878633	-0.390049	-0.526344	-0.625019	0.367914	-0.627269	-0.857657	-0.662478	-0.114826	0.0420839	-0.756435	-0.806375	0.0529414	-0.684577	-0.820038	-0.755013	1.20391	0.060155	0.986775	0.240373	0.991082	-1.16471	0.0684261	0.235966	0.246556	0.616993	-0.481611	0.439327	0.864922
PMM0300	psbJ	photosystem II reaction center protein PsbJ	Photosynthesis and respiration	Photosystem II	-0.152288	-0.00862973	0.135329	0.0600439	0.0034218	-0.029973	-0.0756627	-0.0216876	-0.123574	-0.13592	0.0509319	0.1387	-0.197034	-0.487285	-0.0241378	0.0259927	-0.515912	-0.244514	-0.0604465	-0.244445	-0.395923	-0.585724	-0.348013	-0.362846	-0.397213	-0.227665	-0.403206	-0.128706	-0.444975	-0.741954	-0.418012	-0.27307	-0.0395892	0.759295	0.986775	0.571095	0.991082	-0.153151	0.241573	0.457133	0.306643	0.636376	-0.405661	0.00376557	0.0997899
PMM0301		5'-methylthioadenosine phosphorylase	Other categories	Other	-0.519702	0.011314	0.00795076	-0.111033	-0.237217	-0.700542	-0.293942	-0.0610626	0.707719	0.747675	0.588658	0.805734	0.450578	0.465706	0.820083	0.597131	0.542612	0.481299	0.403874	0.556198	0.672147	0.851047	0.37789	0.645982	0.361087	0.357076	0.205736	0.274326	0.227351	0.513346	0.477656	0.499596	-0.170323	0.228101	0.986775	0.391725	0.991082	-0.129072	0.358274	0.570854	0.245626	0.616993	-0.0756799	0.58819	0.937045
PMM0302	selD	Selenide,water dikinase	Energy metabolism	Sugars	0.329811	0.0847671	0.0929517	0.142323	0.0539085	0.394568	0.274965	0.239342	0.194246	0.421687	0.232652	0.377211	0.103409	0.285327	0.417624	0.304476	0.188426	0.27905	0.354553	0.646729	0.235321	0.241521	0.133151	0.583498	0.193633	0.212927	0.16621	0.433089	0.259677	0.216073	0.498789	0.663093	0.0782326	0.550601	0.986775	0.423546	0.991082	-0.0287397	0.825947	0.915491	0.747593	0.881443	-0.00807646	0.950704	0.99221
PMM0303		tRNA nucleotidyltransferase/poly(A) polymerase	Transcription	RNA synthesis, modification, and DNA transcription	0.00689559	-0.147665	0.0688475	-0.190266	-0.0813562	-0.0474179	0.102459	0.099231	-0.00024968	0.129663	-0.233156	-0.0897905	0.190937	0.121496	-0.0555549	-0.153833	-0.0651484	-0.0534575	-0.0312331	-0.0241768	0.100146	-0.0302352	-0.0935513	-0.0375546	-0.246298	-0.297819	-0.259635	-0.133331	-0.0957959	-0.00137065	-0.254004	-0.198385	0.083776	0.433251	0.986775	0.327824	0.991082	0.0741446	0.487422	0.67907	0.525404	0.745747	0.0330842	0.75581	0.964144
PMM0304	uvrD	DNA-dependent ATPase I and helicase II	DNA replication, recombination, and repair	-	0.935782	0.636714	-0.145792	-0.198694	0.690531	1.06838	0.0241428	-0.0834039	0.441633	0.478481	-0.0943184	0.0503615	0.198359	1.07667	0.0894142	1.06986	0.247468	0.754279	0.24752	-0.00470073	0.188618	0.331878	0.00750203	0.0283887	-0.0597194	0.235781	-0.0338272	-0.169894	0.410631	0.22059	-0.198359	0.028682	0.117909	0.667007	0.986775	0.775172	0.991082	0.389537	0.162184	0.378109	0.262157	0.621201	-0.0799427	0.770293	0.964955
PMM0305	cpeB	Phycoerythrin, beta subunit	Photosynthesis and respiration	Phycobilisome	-1.61021	-0.0460938	-0.343051	-0.918456	-0.912907	-2.59156	-0.275099	-0.686807	-0.192255	-0.693357	-2.06982	-1.48927	-0.371597	-2.15127	-0.369717	-2.98481	-0.122666	-1.55601	-1.19906	-1.4594	0.0782765	-0.55851	-0.33265	-0.361546	-0.893222	-0.933203	-0.144233	-1.34046	-0.670517	-0.287665	-0.968248	-1.20697	-0.387141	0.46729	0.986775	0.555234	0.991082	-0.358172	0.500958	0.6879	0.664155	0.838246	0.817569	0.131122	0.536259
PMM0306	cpeS	putative phycoerythrobilin:phycoerythrin lyase CpeS	Photosynthesis and respiration	Phycobilisome	-0.0123255	0.0834602	-0.214184	-0.289125	-0.210739	-0.0185253	-0.416256	-0.639258	0.251307	0.042866	-0.548413	-0.430575	0.527953	0.0130155	-0.193534	-0.610439	0.623717	0.00455228	0.0715387	-0.112996	0.409477	-0.0169272	0.0116834	-0.411559	0.354993	0.304305	0.402049	-0.0727198	0.111257	0.456008	-0.0396398	-0.137785	-0.213151	0.351223	0.986775	0.236589	0.991082	0.105453	0.642603	0.793285	0.740673	0.878153	0.169373	0.457492	0.877866
PMM0307	unk6	Conserved hypothetical protein in phycobilisome gene region	Hypothetical	No similarity	-1.44479	0.302311	0.105833	-0.526059	-0.960518	-0.547688	-1.47286	-1.06237	0.990993	0.156326	-1.56651	-1.83859	0.754603	-1.13849	0.71432	-1.29927	1.1633	-0.328112	0.1063	-1.31502	1.76531	0.460425	0.768129	0.895143	0.911878	-0.0117027	1.21687	-1.19525	-0.354293	0.5138	0.942406	-0.224571	-0.620182	0.326962	0.986775	0.223491	0.991082	0.322235	0.608161	0.76926	0.728638	0.874276	1.5367	0.019967	0.220456
PMM0308	unk3	Conserved hypothetical protein	Hypothetical	Conserved hypothetical protein	0.994403	-0.982361	-0.536962	0.249777	-0.0425368	1.5504	-0.184125	-0.446015	-0.292904	-1.19304	-1.34519	-0.955912	-0.783875	1.22579	-0.280008	1.70015	0.0812399	0.483566	-0.18202	-0.0886907	-0.558663	-0.21699	0.430253	-0.51065	0.273752	-0.0220884	0.0512071	0.159387	-0.0717912	-0.317322	0.155259	0.0731541	0.288216	0.528537	0.986775	0.662411	0.991082	1.41228	0.00419144	0.0833919	0.0925863	0.610296	0.732751	0.116178	0.511473
PMM0309		possible Pollen allergen	Other categories	Other	0.232289	-0.0524934	-0.154403	0.424641	0.0270971	0.501057	0.13216	-0.140128	0.246763	0.286702	-0.461147	-0.260009	0.0752575	0.188847	-0.127415	0.154182	0.405578	0.0897578	-0.312885	-0.209693	0.161571	0.119285	0.0633823	-0.0867366	0.224209	0.0577722	-0.170554	0.0832936	0.163574	0.223867	-0.0656096	-0.349887	0.0175378	0.925218	0.986775	0.929324	0.991082	0.11964	0.523527	0.708259	0.58109	0.787218	0.111298	0.552684	0.926705
PMM0310		Carbohydrate kinase, FGGY family	Other categories	Other	1.9329	-0.374479	-0.994623	-0.524707	1.15783	2.59631	-1.11044	-0.467301	0.0704451	-0.565103	-1.38642	-0.601403	-0.462596	2.26098	-0.326704	1.9801	0.150393	1.23526	-0.169165	-0.271284	-0.40312	0.527486	-0.361518	-0.211517	0.348352	0.181594	-0.334185	-0.290178	0.779578	0.575014	0.763432	0.502828	0.534329	0.427194	0.986775	0.633229	0.991082	1.48356	0.0336682	0.175064	0.133099	0.610296	0.508454	0.449664	0.873343
PMM0311	metK	S-adenosylmethionine synthetase	Amino acid biosynthesis	Aspartate family	-0.903306	-0.60559	-0.957011	-0.514819	-0.760003	-1.2291	-1.1404	-1.05043	-0.682181	-0.522249	-2.21999	-0.619567	-1.12883	-0.896335	-1.09792	-2.35512	-0.0386847	-0.457208	-0.30462	-0.00806011	-0.948812	-0.442915	-0.461347	-0.648286	0.156622	0.222414	0.284875	0.296891	0.0451323	0.302349	-0.182433	0.0916464	-0.299803	0.298138	0.986775	0.0912357	0.991082	-0.358553	0.215355	0.436057	0.519897	0.740942	0.385656	0.183627	0.627343
PMM0312	rpsA	30S ribosomal protein S1	Translation	Ribosomal proteins	-1.50668	-1.39184	-1.86231	-1.58993	-1.69611	-1.22836	-1.85586	-1.541	-1.3179	-1.64932	-3.14805	-2.51202	-1.75285	-1.65712	-2.27168	-2.75464	-0.0939774	-1.05259	-1.05423	-1.52083	-0.479709	-1.00273	-0.683346	-1.03925	-0.152285	-0.168455	-0.0821052	-0.821155	-0.315865	-0.0587192	-0.605146	-0.471192	0.0073617	0.98146	0.990858	0.966401	0.991082	0.0477521	0.880206	0.949365	0.925701	0.979068	1.35557	0.00019062	0.0165098
PMM0313		hypothetical protein PMM0313	Hypothetical	Conserved hypothetical protein	-0.844934	0.339791	0.348271	-0.818286	0.00185084	-1.11235	-0.6507	0.953159	0.292187	0.873621	-0.403319	0.399395	1.42538	-0.835106	-0.0560419	-1.6388	0.6041	-0.102311	0.714844	0.452168	1.46628	0.237156	0.460542	1.66937	0.239848	0.765729	1.10553	0.483212	0.684501	0.164366	-0.103612	0.637637	0.0417781	0.93242	0.986775	0.943317	0.991082	-0.566613	0.255872	0.472954	0.466488	0.712065	0.667864	0.182516	0.626509
PMM0314	psbT	Photosystem II reaction center T protein	Photosynthesis and respiration	Photosystem II	-1.30587	1.69354	2.28963	1.4099	1.80315	0.34068	2.10107	1.77873	1.7684	1.57302	2.34756	1.6016	2.30985	-1.24488	2.15155	0.020595	0.977083	1.0312	1.91417	0.890688	1.69178	0.157785	1.83186	2.19958	1.21645	1.01939	2.28704	1.23356	1.0874	0.401474	1.49239	0.410392	0.484104	0.475354	0.986775	0.612881	0.991082	-1.01337	0.141334	0.352474	0.326675	0.645783	-0.352394	0.60253	0.940741
PMM0315	psbB	Photosystem II P680 chlorophyll A apoprotein (CP-47 protein)	Photosynthesis and respiration	Photosystem II	-0.330981	0.362783	0.833164	0.527827	0.633566	-0.185251	0.816903	0.705647	0.509701	0.307966	0.876378	0.55798	0.815157	0.0281099	0.731789	0.670115	0.177365	-0.0442334	0.713474	0.449106	0.567272	-0.0719663	0.572291	0.8534	0.291041	0.170238	0.775503	0.455159	0.519777	0.0642462	0.61808	0.377228	0.144518	0.569297	0.986775	0.682659	0.991082	-0.0017133	0.9946	0.999693	0.993946	0.999693	-0.0827569	0.744007	0.96075
PMM0316		Possible Ferredoxin [2Fe-2S]	Photosynthesis and respiration	Soluble electron carriers	-0.431269	0.0489297	0.333341	0.47402	0.765365	-0.0293953	1.03449	0.94506	-1.02364	-0.566537	-1.59349	-0.466319	-0.525851	-1.17814	-0.764451	-1.68146	-1.09761	-0.800039	-0.769508	-0.452986	-0.660398	-0.647419	-0.779516	-0.617922	-1.07533	-1.02952	-1.04665	-0.617891	-0.697208	-1.28696	-0.932364	-0.789631	0.572624	0.0360218	0.888961	0.120125	0.991082	-0.124978	0.6339	0.788059	0.741157	0.878153	0.236183	0.37072	0.829391
PMM0317	psbM	photosystem II reaction center protein PsbM	Photosynthesis and respiration	Photosystem II	-2.4744	0.937253	-1.75352	-1.08601	2.32102	-3.7765	1.39048	0.74583	-0.91779	-0.0168171	-2.08176	-0.289177	0.522681	-4.22055	-0.260038	-4.63183	-0.512809	-1.99227	-1.37902	-0.556739	0.0638202	-1.28192	-0.96868	-0.671799	-0.7397	-0.773389	-0.64569	-0.141949	0.932299	-0.753633	-1.04543	-1.06428	1.26438	0.233809	0.986775	0.452107	0.991082	-1.32105	0.214062	0.434994	0.404244	0.681693	0.111743	0.915079	0.986436
PMM0318	hemK	putative protein methyltransferase	Biosynthesis of cofactors, prosthetic groups, and carriers	Cobalamin, heme, phycobilin and porphyrin	-2.32283	-0.109676	-0.238508	-0.200185	-0.903444	-3.29036	0.138195	0.258445	-0.458511	0.033601	-0.808348	-0.264866	0.71418	-2.17685	0.286512	-1.96816	-0.328665	-1.51792	-0.433516	-0.364059	-0.137156	-0.422412	-0.397383	-0.0373606	-0.137769	-0.113064	-0.179331	-0.198572	-0.476138	-0.168436	0.137757	0.097964	-0.231489	0.709358	0.986775	0.822687	0.991082	-0.41155	0.50876	0.696845	0.626449	0.812286	0.125953	0.839148	0.981914
PMM0319		hypothetical protein PMM0319	Hypothetical	Conserved hypothetical protein	-0.571406	-0.617206	-0.155051	-0.553605	-0.739683	-0.0487136	-0.578083	-0.336454	0.317107	0.25985	-0.659958	-0.539508	1.03699	-0.354637	0.65774	-0.505001	0.378622	-0.195635	0.367446	-0.357401	0.547576	0.106358	0.45385	0.384328	0.491487	0.0732242	0.256108	0.00949458	-0.191085	-0.259482	0.337545	-0.0175103	0.0485835	0.86201	0.986775	0.802362	0.991082	0.364401	0.199193	0.419621	0.459993	0.708603	0.528655	0.0669079	0.381787
PMM0320	minE	cell division topological specificity factor MinE	Cellular processes	Cell division	-0.739939	-0.106986	0.727973	-0.0820716	-0.401698	-1.24229	0.354491	-0.214637	0.839696	0.740174	0.0268481	0.259251	0.827113	-1.01745	0.316328	-1.59301	0.419928	-0.953654	0.10264	-0.0712183	0.829206	-0.0390766	0.367296	-0.072745	-0.487309	-0.684267	-0.487535	-0.785639	-0.416075	-0.233825	-0.707139	-1.06327	-0.325777	0.432789	0.986775	0.493684	0.991082	-0.833245	0.0516122	0.210334	0.240417	0.616473	-0.195322	0.636885	0.946886
PMM0321	minD	septum site-determining protein MinD	Cellular processes	Cell division	0.728324	1.23619	1.11529	0.354971	0.263177	0.459175	0.21754	0.655765	1.18699	0.627191	0.438125	0.531742	1.23592	0.753415	1.24191	0.0330427	0.497938	0.211961	0.400107	0.0547157	0.823501	0.347721	1.05303	0.660072	0.0932086	-0.154607	-0.185462	-0.521914	0.0283461	-0.147943	0.0999261	-0.104371	-0.459778	0.0551513	0.986775	0.102214	0.991082	0.120061	0.604917	0.767088	0.731967	0.876455	0.0250689	0.913771	0.986436
PMM0322	minC	septum formation inhibitor	Cellular processes	Cell division	0.384986	0.744017	0.387224	0.133004	0.150006	0.332615	0.566066	0.117539	0.570042	0.675988	0.217228	0.330309	0.693931	0.400666	0.373556	-0.073836	0.525901	0.337434	0.273839	0.0398535	0.602759	0.857995	0.273456	0.29102	0.547631	0.240239	0.255797	-0.278045	0.512168	0.579485	0.116462	0.233144	-0.120751	0.527093	0.986775	0.486466	0.991082	-0.0998125	0.600693	0.763705	0.621577	0.810035	0.0579155	0.760959	0.964144
PMM0323		hypothetical protein PMM0323	Hypothetical	Conserved hypothetical protein	0.0633188	-0.24287	-0.10845	-0.0182143	-0.26374	-0.0613639	-0.137862	-0.263648	0.0795481	0.134686	-0.00304832	0.00493494	0.26246	0.121677	-0.0275007	-0.332433	0.336713	0.0297232	0.224716	0.13423	0.140044	0.331968	-0.0160142	0.0675534	0.174704	0.131699	0.115135	0.119867	0.145491	0.679109	0.132162	0.331226	-0.105099	0.425499	0.986775	0.252542	0.991082	-0.0479795	0.714712	0.841614	0.736867	0.877712	0.0768574	0.558956	0.926705
PMM0324	ctpA	PDZ domain (also known as DHR or GLGF):Tail specific protease,,,	Cellular processes	Detoxification	-1.62188	0.119071	-0.198482	-0.509767	-0.804409	-1.68997	-0.48451	-0.165772	0.758124	0.907523	0.763944	0.500025	1.14226	-0.958655	0.487964	-1.17951	0.613604	-0.152461	1.0206	0.855583	1.22512	0.591413	0.724093	0.91003	0.392961	0.457727	0.533784	0.438405	0.603054	0.638214	0.469277	0.699774	-0.233401	0.556524	0.986775	0.658207	0.991082	-0.859389	0.0371791	0.181098	0.223779	0.611346	0.130259	0.74223	0.96075
PMM0325	petB	cytochrome b6	Photosynthesis and respiration	Cytochrome b6/f complex	-0.129334	1.48322	0.426638	0.28176	1.53734	-0.562219	1.06923	1.13009	0.694473	0.890559	0.80845	0.741231	1.26785	-0.821441	0.752386	0.627046	-0.0248121	-0.177451	-0.0272473	0.396724	0.59915	0.0664146	0.299875	0.260483	-0.397732	-0.115685	-0.466136	0.0221261	0.164747	-0.374997	-0.716138	-0.190052	0.278039	0.466518	0.986775	0.648383	0.991082	-0.327217	0.392377	0.600107	0.518871	0.740441	-0.477198	0.215757	0.679824
PMM0326	petD	cytochrome b6-f complex subunit 4	Photosynthesis and respiration	Cytochrome b6/f complex	-0.865336	0.204224	-0.267557	-0.567295	0.523041	-1.43404	-0.315763	-0.410773	0.30412	0.461141	0.579881	0.457755	0.769861	-0.216504	0.0687768	0.414664	-0.0785797	-0.0591682	0.0577258	0.150085	0.199113	0.218729	-0.395347	-0.235726	-0.24396	-0.0647368	-0.680048	-0.168098	0.160257	-0.21151	-0.634226	-0.262695	-0.035394	0.901315	0.986775	0.94195	0.991082	-0.191525	0.503965	0.691323	0.442627	0.697333	-0.504032	0.0859457	0.439353
PMM0327		invertase	Other categories	Other	-0.876882	-0.315505	-0.332319	-0.300936	-0.634011	-0.734215	-0.462812	-0.138295	0.377375	0.707281	0.875656	1.01982	0.842069	-0.180094	0.627445	-0.0106663	0.617128	0.633007	0.954927	1.15065	0.731147	0.975648	0.494451	0.963727	0.806435	0.940909	0.775912	1.03799	0.647068	0.703677	0.767756	0.906199	-0.0359224	0.858418	0.986775	0.857567	0.991082	-0.425345	0.042237	0.191177	0.195485	0.610296	0.0462094	0.818536	0.977364
PMM0328	mutM	Formamidopyrimidine-DNA glycolase / DNA-(apurinic or apyrimidinic site) lyase	DNA replication, recombination, and repair	-	-1.29225	0.909652	-0.658614	-0.276943	-0.104894	-0.724867	-1.6403	0.943009	-0.560581	0.95075	-0.887497	0.361181	0.602753	-0.562843	-0.822808	-1.31883	0.832912	0.523149	0.871538	1.23556	0.963371	0.382028	-0.284353	1.00338	1.40198	1.62597	1.07825	1.49187	1.13712	0.74335	0.669064	1.16485	-0.0522241	0.91366	0.986775	0.944077	0.991082	-0.491395	0.312261	0.53025	0.434041	0.692679	0.550143	0.259074	0.723417
PMM0329	psaE	Photosystem I reaction centre subunit IV	Photosynthesis and respiration	Photosystem I	-0.904498	-0.263754	-1.05433	-1.4359	-0.961864	-1.00262	-1.7585	-1.10835	-0.314698	-0.821997	-2.47814	-1.93888	-0.737074	-0.943045	-0.961721	-1.12993	0.11691	-0.462831	-0.810055	-1.24786	0.401883	-0.326105	0.0571373	-0.376372	-0.268222	-0.431667	0.00978826	-0.730817	-0.370636	-0.135388	-0.491919	-1.21562	-0.29321	0.417082	0.986775	0.378825	0.991082	0.445485	0.221268	0.437853	0.438458	0.695229	1.32756	0.000900014	0.0477494
PMM0330		possible LysM domain	Regulatory functions	-	0.258389	1.10383	-0.316158	-0.233168	0.189375	0.177701	-0.333098	-0.178592	1.00358	0.647998	-0.139344	-0.196565	0.430512	0.330203	0.213626	-0.413271	0.571569	0.262539	-0.100857	-0.0317603	0.850059	0.293853	0.954565	0.168164	0.289407	0.208222	-0.173793	-0.0471894	0.326822	0.460955	-0.0758915	-0.286049	-0.239376	0.416022	0.986775	0.533347	0.991082	-0.188649	0.520552	0.706669	0.614236	0.804903	0.237744	0.419169	0.85737
PMM0331		Putative aldehyde dehydrogenase	Energy metabolism	Pyruvate and acetyl-CoA metabolism	0.243897	0.210697	-0.0131259	-0.103655	0.305838	0.561295	0.0697333	-0.245585	0.252187	0.00224793	-0.389765	-0.21073	-0.00896958	0.373748	-0.202067	0.301784	0.12481	0.23496	-0.124687	-0.140151	0.0541266	0.251601	0.0183411	-0.288943	0.0166241	0.119843	-0.274964	-0.138753	0.250383	0.0822159	-0.172791	0.0123707	0.0883671	0.615612	0.986775	0.66665	0.991082	0.202639	0.254302	0.471868	0.334577	0.647658	0.0952965	0.588342	0.937045
PMM0332		uncharacterized conserved membrane protein	Other categories	Other	0.231082	-0.117812	-0.205911	-0.000529994	0.0899209	-0.0219587	-0.202278	-0.159744	0.298994	0.12485	-0.514475	-0.295028	-0.130844	0.20191	-0.247234	-0.0589184	0.244966	0.168256	-0.237495	-0.140378	-0.0285087	0.147895	-0.196645	-0.147721	0.152616	0.101759	-0.285568	-0.188922	0.2196	0.179052	-0.102325	-0.164168	-0.0502224	0.764361	0.986775	0.681299	0.991082	0.037643	0.822165	0.913862	0.865473	0.945872	0.0401698	0.81046	0.975209
PMM0333	rimI	GCN5-related N-acetyltransferase	Other categories	Other	1.24124	0.304903	-0.17785	0.030869	1.37869	2.61091	-0.271178	0.357457	0.29531	-0.206257	-1.10617	-0.296529	-0.263525	1.8472	-0.451618	2.6894	-0.550483	1.7398	-0.730897	-0.466536	0.0475423	0.581858	-0.344082	-0.124181	-0.162593	0.481929	-0.896594	-0.401778	0.992963	-0.16226	-0.220623	0.455664	0.66918	0.294117	0.986775	0.390937	0.991082	1.28377	0.0499401	0.208886	0.2004	0.610296	0.368695	0.560415	0.926786
PMM0334		hypothetical protein PMM0334	Hypothetical	Conserved hypothetical protein	1.18669	-0.844461	-0.729315	0.548278	1.20785	1.54026	0.420275	0.239498	-0.0435048	-0.380724	-1.28469	-1.17268	0.206325	1.88048	-0.0212606	1.90263	-0.217377	0.940786	-0.481784	-0.786939	0.432951	0.657887	-0.0205097	-0.14221	-0.110632	0.540241	-0.631053	-0.464481	1.11175	0.0870684	-0.247947	0.534099	0.811676	0.107092	0.986775	0.22356	0.991082	1.71244	0.00156836	0.0637662	0.0378113	0.610296	0.952429	0.0608955	0.362747
PMM0335		Uncharacterized membrane protein	Other categories	Other	0.177105	1.31656	0.200777	0.155588	0.472879	0.345467	0.0293711	0.757612	0.267623	0.745147	-0.305355	-0.128271	1.13628	0.291511	0.000615113	0.486351	0.00830927	0.0577358	-0.300527	-0.0506755	0.567445	0.0699477	0.224908	1.00291	-0.137746	0.0347789	-0.216475	-0.272709	0.130574	-0.254922	-0.741024	-0.000426925	-0.0611755	0.823889	0.986775	0.857643	0.991082	0.333904	0.230602	0.449091	0.357764	0.666085	0.321516	0.247904	0.713053
PMM0336	PTOX	Plastoquinol terminal oxidase	Hypothetical	Conserved hypothetical protein	-1.12154	1.27891	0.305006	0.640063	1.77169	-1.07808	1.20209	0.918527	-0.699618	-0.985273	-2.14209	-1.28414	-0.345263	-1.59909	-0.58131	-1.84645	-1.66647	-1.94294	-2.12461	-1.89573	-0.987661	-1.34921	-0.982135	-1.0808	-2.94872	-2.84377	-2.70953	-2.94502	-2.14517	-2.61922	-3.0074	-3.14964	0.427947	0.366101	0.986775	0.613151	0.991082	0.184752	0.694585	0.827349	0.71622	0.870931	0.177828	0.705456	0.949181
PMM0337		hypothetical protein PMM0337	Hypothetical	Conserved hypothetical protein	-0.189797	1.35259	1.10631	0.509965	0.385248	-0.0325507	0.904781	1.3624	0.490014	0.535648	-0.668589	-0.111764	0.535242	-0.3783	-0.302452	-0.880671	-0.391869	-0.403647	-0.150629	-0.576171	0.371844	-0.317955	-1.04549	-0.592238	-0.0658146	-0.523174	-0.968679	-0.90283	-0.0759651	-0.508086	-1.14635	-1.38706	-0.0397972	0.916314	0.986775	0.933754	0.991082	-0.317872	0.404355	0.609637	0.466335	0.712065	-0.457288	0.233507	0.701257
PMM0338		hypothetical protein PMM0338	Hypothetical	Conserved hypothetical protein	-1.70665	0.452035	0.0596044	-0.1934	-0.910994	-2.26111	0.0540584	0.0956399	0.4414	0.624324	-0.617603	-0.0400698	0.875787	-2.28024	0.630632	-1.57594	0.0459715	-0.732283	-0.227226	-0.373586	0.548186	-0.161277	0.500521	0.458265	-0.294103	-0.194063	-0.248098	-0.387744	-0.574658	-0.353339	-0.267349	-0.0415051	-0.408499	0.458353	0.986775	0.595149	0.991082	-0.689452	0.215012	0.436057	0.459134	0.708603	0.234411	0.669367	0.946886
PMM0339		Carotenoid isomerase	Biosynthesis of cofactors, prosthetic groups, and carriers	Carotenoid	-0.202873	-0.748767	-0.249214	-0.224546	-0.367533	-0.222134	-0.446859	-0.305071	-0.781444	-0.710527	-1.17894	-0.556745	-0.455649	0.156634	-0.458696	0.310365	0.229889	0.102923	-0.0543321	0.332008	-0.0190539	0.0275231	-0.185943	0.00345252	0.565689	0.346439	0.0940483	0.713901	0.367872	0.407489	0.605166	0.820632	0.0209505	0.90699	0.986775	0.888314	0.991082	0.695077	0.000559673	0.03544	0.0332418	0.610296	0.763408	0.000201852	0.0165098
PMM0340		hypothetical protein PMM0340	Hypothetical	Conserved hypothetical protein	0.15843	0.119408	0.162857	0.175616	0.367772	0.44342	0.542749	0.188432	-0.22613	-0.0739849	-0.470886	0.0508459	-0.303054	0.231974	-0.264624	0.581714	-0.414334	0.237468	-0.247895	-0.370158	-0.1627	0.0329493	-0.273355	-0.30631	-0.326769	-0.126394	-0.38862	-0.121241	-0.0327734	-0.455904	0.209122	-0.131972	0.231515	0.202062	0.986775	0.0517199	0.991082	0.241541	0.18379	0.404916	0.364269	0.671894	0.00268488	0.988013	0.998526
PMM0341		conserved hypothetical protein	Hypothetical	Conserved hypothetical protein	0.825331	0.27367	1.21236	0.2045	0.300323	0.882705	0.159471	0.722632	0.110399	-0.286169	-0.17303	-0.604564	0.0491015	0.712245	0.590222	1.76044	-0.2337	0.485232	0.0281638	-0.360884	-0.0538635	-0.421141	0.227402	-0.591679	-0.470707	-0.264006	0.0542657	-0.425983	0.121595	-0.716485	-0.111146	-0.464788	-0.112684	0.701364	0.986775	0.715912	0.991082	1.01634	0.00165669	0.0637662	0.0585354	0.610296	0.0285206	0.922579	0.987395
PMM0342		possible Helper component proteinase	Other categories	Other	0.334123	0.512778	-0.497319	0.131954	0.561339	0.695339	0.297943	-0.127741	0.900161	0.9256	-0.230999	0.679221	1.00494	0.730653	0.716872	0.542663	0.611154	0.603248	0.536592	0.633769	0.890986	1.20453	0.222698	0.181573	0.785644	0.419421	0.257373	0.149344	0.317591	0.850583	0.500095	0.133958	0.236336	0.36648	0.986775	0.44011	0.991082	0.180287	0.489489	0.6805	0.568165	0.780482	0.0564508	0.827987	0.979529
PMM0343	tatA	Sec-independent protein secretion pathway component TatA	Other categories	Other	0.358455	0.381627	-0.253902	-0.84507	0.327562	0.595167	-0.197414	-0.586359	0.991644	0.761939	0.12893	0.981688	1.34315	0.509881	0.794215	0.707052	0.742168	0.442396	-0.202693	-0.309253	0.867593	0.926034	0.628896	0.693329	0.455386	0.523688	-0.389548	-0.693907	0.433681	0.708362	-0.602403	0.207798	0.124461	0.710846	0.986775	0.76271	0.991082	0.122525	0.715136	0.841614	0.666254	0.838246	0.0629131	0.851211	0.986064
PMM0344		possible Influenza non-structural protein (NS2	Regulatory functions	-	0.239643	0.0344091	-0.0547465	-0.17187	0.264043	0.279881	0.296066	-0.00331891	0.279371	0.28423	0.366818	-0.129207	0.190205	0.394101	-0.235048	0.102454	0.520954	0.331133	-0.16616	-0.414879	0.345543	0.432262	-0.0189825	-0.183007	0.385966	0.225669	-0.182842	0.181235	0.205371	0.00737416	-0.0621255	-0.15186	0.197309	0.299706	0.986775	0.131324	0.991082	-0.0873752	0.643357	0.793285	0.630416	0.814149	-0.0563497	0.764974	0.964144
PMM0345	prxQ	Peroxiredoxin	Transport and binding proteins	-	-0.903871	0.524206	-0.282913	-0.306265	-0.583755	0.300358	0.455662	0.130059	-0.122253	-0.113051	-1.38124	-0.259171	-0.221418	-0.445068	-0.372132	0.477559	-0.463511	-0.200715	-0.964817	-0.621322	-0.0241408	0.148082	-0.12809	-0.261632	-0.392214	-0.180374	-0.724225	-0.513971	-0.258609	-0.00785259	-0.607393	-0.107233	0.317791	0.275409	0.986775	0.427931	0.991082	0.328665	0.259682	0.476853	0.414706	0.687508	0.402485	0.16998	0.610338
PMM0346		hypothetical protein PMM0346	Hypothetical	Conserved hypothetical protein	-1.16405	-0.991331	-0.38414	-0.570146	-1.38758	0.928426	-0.226229	-0.579778	-0.812874	-0.464385	-2.07338	-0.713926	-1.62841	-0.479798	-0.877547	0.823438	-0.589809	-0.0675337	-1.05223	-0.917357	-0.413881	0.543815	-0.0389706	-0.309638	0.187189	-0.131622	-0.530486	-0.194916	-0.209981	0.210225	0.363044	0.182335	0.461125	0.288429	0.986775	0.422224	0.991082	0.475561	0.273921	0.495517	0.480014	0.722711	0.961472	0.0322625	0.27298
PMM0347		hypothetical protein PMM0347	Hypothetical	Conserved hypothetical protein	-1.97157	-0.516232	-0.460734	-1.01985	-1.08949	-0.822438	-1.253	-0.883332	-0.582179	-0.151134	-1.70444	-1.32558	-0.836617	-1.50104	-1.55961	-1.33761	-0.106488	-0.783898	-0.822365	-1.29933	0.186085	0.416326	-0.663911	-0.720568	0.617624	0.39584	-0.437789	-0.322235	0.172554	0.589341	0.253717	0.405596	-0.0199667	0.954092	0.986775	0.959205	0.991082	-0.367888	0.293841	0.514032	0.393846	0.679154	0.745316	0.0390866	0.297391
PMM0348		possible Spectrin repeat	Other categories	Other	-0.396895	2.053	0.103975	-0.569438	0.878989	-0.649642	0.257746	0.582323	1.18499	0.868227	-0.514919	-1.19167	1.6308	-0.548723	0.369947	-2.45166	0.725156	-0.566697	-0.630898	-1.3363	2.42672	0.685193	1.05978	0.292365	0.65507	0.229974	0.124236	-1.28502	0.0931687	1.242	0.542033	-0.507255	-0.0303056	0.966319	0.989637	0.966652	0.991082	-0.336565	0.6398	0.79275	0.756097	0.888673	1.02936	0.159276	0.592725
PMM0349		hypothetical protein PMM0349	Translation	Protein modification and translation factors	-0.175486	-0.485841	0.292293	0.226646	-0.502215	-0.185315	0.108963	-0.086287	-0.492239	-0.436275	0.651182	0.629605	-0.60395	-0.186222	-0.200106	0.316555	-0.736153	-0.238315	-0.0947045	0.175178	-0.591758	-0.291869	0.170143	0.103244	-0.678015	-0.557114	-0.0804585	0.29255	-0.560261	-0.494377	-0.0502639	-0.14059	-0.130616	0.64233	0.986775	0.580949	0.991082	-0.256499	0.364495	0.574625	0.520509	0.740942	-0.240629	0.394487	0.845391
PMM0350		possible TIR domain	Regulatory functions	-	0.0511541	-0.0740181	0.136495	0.2987	-0.601133	-0.162439	0.300726	-0.0767072	-0.0163723	0.297256	-0.0187856	-0.0669286	-0.149548	0.0489095	0.366724	-0.0765219	0.39814	-0.0833436	0.00289664	-0.179012	-0.151159	-0.028518	0.0599307	-0.190438	0.0194409	0.252856	-0.0728315	0.187697	-0.0364763	-0.328346	0.195396	-0.133177	-0.237971	0.161576	0.986775	0.301376	0.991082	-0.00140138	0.993299	0.999465	0.992444	0.999693	-0.126338	0.451418	0.873343
PMM0351		possible Small, acid-soluble spore proteins, a	Biosynthesis of cofactors, prosthetic groups, and carriers	Cobalamin, heme, phycobilin and porphyrin	-0.0624654	-0.564829	0.895712	0.232119	-0.399987	0.0342502	1.03697	0.140818	0.0726746	0.0537476	0.428261	0.458525	0.403593	0.0163932	0.85276	0.769693	-0.399778	0.115605	0.0561508	0.291498	-0.143872	0.286726	0.577582	0.0642693	-0.662535	-0.412684	-0.117152	0.0170524	0.153116	-0.452234	0.0610893	-0.309353	0.0778795	0.78193	0.986775	0.861907	0.991082	0.257308	0.363831	0.574477	0.298671	0.636376	-0.0571261	0.83905	0.981914
PMM0352		Abortive infection protein	Transport and binding proteins	-	-0.178595	-0.478873	0.0103369	-0.0520932	-0.175487	0.402923	0.556762	-0.147692	-0.272418	0.000529453	-0.35292	0.0965643	-0.208636	0.0924125	0.144973	0.891151	-0.707953	0.130587	-0.368615	-0.118615	-0.486288	-0.257306	-0.443823	-0.292694	-0.643109	-0.434905	-0.676951	-0.141876	-0.198083	-0.344518	-0.486688	-0.166299	0.333932	0.120458	0.986775	0.186906	0.991082	0.362036	0.0935277	0.280726	0.228636	0.612675	-0.237967	0.26318	0.727652
PMM0353		possible alpha-fucosyltransferase	Other categories	Other	-0.146599	0.554865	-0.10997	-0.153622	0.000617813	-0.182671	0.271574	-0.167144	-0.0827125	0.0730123	-0.208318	0.0160415	0.0182402	-0.0263466	-0.048366	-0.386598	-0.183404	-0.0664776	-0.254103	-0.040122	-0.172768	0.11578	-0.174807	-0.292942	0.0512722	0.0595527	-0.328577	-0.0979641	-0.0214775	0.261809	-0.233575	-0.330012	-0.0555743	0.730634	0.986775	0.795078	0.991082	-0.0602735	0.70891	0.836293	0.61132	0.804375	-0.0806902	0.617598	0.944698
PMM0354		possible Glycosyl transferase	Other categories	Other	0.160403	-0.414872	0.235837	0.244064	0.312346	0.794984	0.131491	0.0448817	-0.124568	-0.471778	-0.204372	0.360126	-0.605241	0.365328	0.226246	1.34035	-0.382304	0.307138	-0.214933	-0.132302	-0.438303	-0.0273605	-0.0589177	-0.0760404	-0.315202	0.0156139	-0.272873	0.0452242	0.109587	-0.371253	0.086609	0.193004	0.264567	0.333455	0.986775	0.294767	0.991082	0.441818	0.111663	0.310036	0.365758	0.671894	-0.0400075	0.882717	0.986436
PMM0355		hypothetical protein PMM0355	Hypothetical	Conserved hypothetical protein	-0.160355	0.00536759	0.123739	0.177262	-0.23665	-0.0941574	0.88758	0.423096	0.412457	0.439601	0.270672	0.881838	0.171425	0.0814245	0.680961	0.260551	0.0902447	0.165777	-0.0513099	0.0797944	0.0932019	0.449499	0.426921	-0.243826	-0.315458	-0.157559	-0.185136	-0.280092	-0.0568943	0.0589381	-0.137081	-0.324723	0.208464	0.291988	0.986775	0.485064	0.991082	-0.202552	0.305609	0.524964	0.32089	0.645528	-0.319693	0.110912	0.500505
PMM0356		Alpha/beta hydrolase fold:Esterase/lipase/thioesterase family,,,	Fatty acid, phospholipid and sterol metabolism	-	-0.285154	-0.28971	-0.593148	-0.34891	-0.163426	0.493889	-0.339621	-0.557253	-0.436211	-0.465957	-1.15927	-0.754256	-0.615783	0.144099	-0.763712	0.481879	-0.434668	-0.186031	-0.607372	-0.61461	-0.601986	-0.389987	-0.924108	-0.814574	-0.091829	-0.208823	-0.917394	-0.774307	-0.178834	-0.269175	-0.219865	-0.32386	0.237628	0.338359	0.986775	0.380207	0.991082	0.515544	0.0438554	0.194414	0.196518	0.610296	0.0212597	0.931151	0.989632
PMM0357		TENA/THI-4 protein	Other categories	Other	0.371491	0.414892	-0.388456	-0.124435	0.574334	0.866991	-0.0525562	-0.105943	0.145138	0.115784	-0.571168	0.125602	-0.0442039	0.482589	-0.13884	0.789716	-0.155896	0.527112	-0.227885	-0.0143652	0.194656	0.159668	-0.333638	-0.146952	0.0569207	0.168659	-0.371625	0.155643	0.331896	0.0680015	-0.257099	0.0997839	0.252334	0.317892	0.986775	0.445803	0.991082	0.318476	0.209936	0.430172	0.302743	0.636376	0.0145944	0.953498	0.99221
PMM0358	thiD	bifunctional hydroxy-methylpyrimidine kinase/ hydroxy-phosphomethylpyrimidine kinase	Biosynthesis of cofactors, prosthetic groups, and carriers	Thiamine	0.178035	-0.429188	-0.287663	0.270681	0.131178	0.264617	0.200815	0.0315804	-0.0974857	-0.173907	-0.187232	0.35758	-0.51794	0.467277	0.029225	0.830255	-0.0723171	0.412433	0.0449717	0.473696	-0.122538	0.448628	0.379657	-0.288909	0.0305017	0.17507	-0.144534	0.447373	-0.0743056	0.113001	0.397164	0.392242	0.224081	0.340215	0.986775	0.287347	0.991082	0.227465	0.333098	0.548197	0.51267	0.736603	0.129471	0.579435	0.937045
PMM0359		hypothetical protein PMM0359	Hypothetical	No similarity	0.137341	-0.225786	-0.073729	0.572272	0.729449	0.442225	-0.0182474	-0.10263	-0.250608	-0.230033	0.0476789	0.457226	-0.295025	0.675512	-0.238261	1.51691	-0.290704	0.123904	-0.166358	-0.845602	0.0943475	0.578381	0.846065	-0.471409	-0.666587	-0.267386	-0.735952	-0.298181	0.0963725	0.29677	-0.105504	-0.0369893	0.160175	0.618609	0.986775	0.563606	0.991082	0.408719	0.209691	0.430119	0.426123	0.691289	0.25578	0.428294	0.860752
PMM0360		hypothetical protein PMM0360	Hypothetical	Conserved hypothetical protein	0.0469486	-0.0913548	0.125816	0.0443107	0.123941	0.0578992	0.11696	0.315187	-0.151449	-0.0907996	-0.180955	0.278506	-0.251599	0.17985	-0.0412578	0.961169	-0.277911	-0.0311311	-0.158345	0.343891	-0.459259	-0.0784381	0.118878	-0.107228	-0.223831	-0.174145	-0.247402	0.0654937	-0.105976	-0.288119	0.0126212	-0.120119	0.122067	0.515119	0.986775	0.14229	0.991082	0.248215	0.191053	0.412201	0.434189	0.692679	-0.0953371	0.610647	0.940741
PMM0361		possible Phosphoenolpyruvate carboxykinase	Energy metabolism	Pyruvate and acetyl-CoA metabolism	0.622482	0.17305	-0.075791	0.0590669	0.423262	1.01116	0.691188	0.597209	0.299574	0.176465	0.19117	0.428511	-0.357703	1.34953	-0.0371686	1.48444	0.0587781	0.475029	-0.247625	-0.508331	0.0338976	0.187031	-0.0884876	-0.0186108	-0.292021	0.0365869	-0.159117	-0.123555	0.171463	-0.00652309	0.146043	0.148192	0.486002	0.0904886	0.986775	0.0488543	0.991082	0.335845	0.23553	0.453279	0.529134	0.748875	-0.245472	0.383008	0.842388
PMM0362		hypothetical protein PMM0362	Hypothetical	No similarity	0.369022	0.361011	0.174094	0.146182	0.128489	0.389433	-0.0819136	0.0889605	0.470082	0.348667	-0.293733	-0.300651	0.484606	0.456139	0.214921	0.29841	0.464996	0.3184	0.0634247	0.0669826	0.575776	0.323601	0.0888659	-0.282494	0.136144	0.264781	0.0782215	0.163046	0.422921	0.503505	-0.354222	0.0819513	-0.131335	0.502544	0.986775	0.302231	0.991082	0.307428	0.123322	0.326696	0.23437	0.615064	0.120346	0.538682	0.920628
PMM0363		possible MarR family	Regulatory functions	-	0.502986	0.23456	0.27524	0.160297	0.344359	0.624675	0.233252	0.148791	-0.327993	-0.706476	-0.593714	-0.193877	-0.80894	0.797218	-0.476923	0.619563	-0.515659	0.376072	-0.672891	-0.487132	-0.317462	-0.169871	-0.184691	-0.399343	-0.577208	-0.105312	-0.0833392	-0.21048	0.0172974	-0.46401	-0.116506	-0.164461	0.0444983	0.863855	0.986775	0.739826	0.991082	0.488244	0.0682734	0.235952	0.312423	0.636376	0.187673	0.471623	0.881579
PMM0364		Conserved hypothetical protein	Other categories	Other	-0.742322	1.06057	1.37318	0.969924	0.198528	-1.12933	1.59127	1.1159	0.40272	0.597227	-0.232957	0.719255	0.735369	-0.827558	0.979479	-0.820119	-0.296526	-0.793337	-0.156828	0.344201	0.0964079	0.216589	-0.0580769	-0.00285532	-0.785886	-0.473279	-0.379496	-0.0397191	-0.35049	-0.426706	-0.707818	-0.351188	-0.221248	0.640476	0.986775	0.782804	0.991082	-0.354768	0.455374	0.652481	0.540497	0.758396	-0.308545	0.515658	0.90936
PMM0365		possible DsrE-like protein	Other categories	Other	-0.78572	1.24711	1.21376	1.0533	0.84759	-0.542938	1.29036	1.24289	0.590266	0.821387	0.0501965	0.919897	0.910528	-0.152028	1.02707	0.0537558	0.261839	-0.226417	0.059608	0.449388	0.275986	0.535968	0.183877	0.295796	-0.019249	0.0715223	-0.24304	0.232981	0.136375	0.0755866	-0.0740629	0.221439	0.0273613	0.94177	0.986775	0.96792	0.991082	-0.135605	0.717661	0.844079	0.718171	0.871842	-0.27253	0.469068	0.881579
PMM0366		Type-1 copper (blue) domain	Transport and binding proteins	-	0.92263	-0.0577585	0.690695	0.579764	0.345801	0.0779378	0.5633	0.316216	0.0399766	-0.0176434	-0.992689	0.251864	-0.00327211	1.23917	0.580617	1.05384	-0.0739584	0.1854	0.0283807	0.168199	-0.493971	0.361447	-0.0658082	0.0376483	-0.0783385	-0.139945	-0.458978	-0.114461	-0.45842	-0.129953	0.0160669	0.0711561	-0.208019	0.420388	0.986775	0.417585	0.991082	0.897212	0.0015203	0.0634966	0.0621124	0.610296	0.139452	0.587833	0.937045
PMM0367		hypothetical protein PMM0367	Hypothetical	Conserved hypothetical protein	-0.359777	-0.411555	-0.201322	-0.109528	-0.669641	-0.285157	-0.152502	-0.195155	0.821709	0.902292	0.340748	0.435971	1.11219	-0.181413	0.851147	-0.386722	1.17334	0.731463	1.25551	0.86936	1.09541	0.555256	0.600462	0.717106	0.94013	0.688436	0.608514	0.570326	0.426467	0.217388	0.540585	0.40185	-0.0550684	0.814941	0.986775	0.704926	0.991082	-0.276381	0.245885	0.460547	0.526103	0.7462	0.116878	0.619987	0.944698
PMM0368		hypothetical protein PMM0368	Hypothetical	Conserved hypothetical protein	-0.977809	-0.753529	0.268856	-0.120864	-0.715441	-0.804679	0.253654	-0.346502	0.986891	0.580285	1.60648	0.553832	0.878771	0.251193	1.42241	-0.073617	1.32001	0.840866	1.58175	0.910535	1.26939	1.13664	1.28468	1.05277	0.979728	0.593325	1.27727	0.769877	0.27534	0.373239	1.12197	0.829488	-0.00740549	0.981117	0.990858	0.984858	0.994021	-0.312182	0.322868	0.538022	0.481287	0.722711	0.254001	0.419762	0.85737
PMM0369		possible Ribosomal protein S14p/S29e	Other categories	Other	0.461323	0.131408	0.317429	0.164624	0.469567	0.477683	0.534399	0.0267343	0.348873	0.616934	-0.261638	0.304665	0.411107	0.30773	0.0418946	0.397429	0.296682	0.334619	0.117137	0.108364	0.270301	0.295856	0.0412686	-0.122757	0.0371921	0.0997552	0.140468	0.103629	0.283071	0.110847	-0.030588	-0.0891231	0.1084	0.489104	0.986775	0.473041	0.991082	0.0373315	0.810969	0.909676	0.862939	0.945872	-0.131041	0.404003	0.846533
PMM0370	cynA	cyanate ABC transporter, substrate-binding protein	Transport and binding proteins	-	0.793996	-0.200461	0.23422	0.144376	0.511675	0.343164	0.0907487	0.0637081	-0.130409	-0.289387	-0.374635	-0.301599	-0.231771	0.50489	-0.132528	0.74594	-0.0472099	0.544972	-0.00326701	0.153578	-0.105716	-0.0924477	0.129776	0.0594456	-0.0676553	0.178473	0.15182	0.453803	0.0872568	0.0669063	0.0307812	0.33697	0.00929129	0.963037	0.989612	0.969799	0.991082	0.49564	0.0190219	0.14417	0.128053	0.610296	0.271772	0.182559	0.626509
PMM0371	cynB	cyanate ABC transporter	Transport and binding proteins	-	0.830046	-0.419379	-0.837817	-0.703574	0.79153	1.00034	-0.880763	-0.687525	0.038268	-0.474338	-1.22542	-0.891538	-0.337854	1.07365	-0.626353	0.738068	0.0778466	0.614503	-0.584271	-0.291398	-0.0994161	0.284022	-0.393565	-0.7795	0.282336	0.273934	-0.610882	-0.122633	0.481217	0.421093	0.0517374	0.0124995	0.338576	0.438	0.986775	0.605538	0.991082	0.850135	0.0583992	0.216297	0.142867	0.610296	0.391143	0.371157	0.829391
PMM0372	cynD	cyanate ABC transporter ATP-binding protein	Transport and binding proteins	-	0.439834	-0.501414	-1.60559e-05	0.187964	-0.0253122	0.632361	0.152408	-0.208321	0.0948501	-0.213168	0.0723244	0.128296	-0.48319	0.316623	0.230551	0.826555	0.0581403	0.320311	0.0314514	0.0367433	0.0275113	0.418662	0.244896	0.0564526	0.0316088	0.108315	-0.193967	0.0168819	0.151347	0.214434	0.250023	0.0503474	0.106192	0.61544	0.986775	0.706648	0.991082	0.202059	0.342143	0.557366	0.516783	0.740441	0.166305	0.433049	0.864757
PMM0373	cynS	cyanate hydratase	Other categories	Other	0.587583	-0.0571972	-0.253909	-0.518837	-0.0557735	0.531972	-0.276122	-0.577443	0.112586	0.325136	-0.611474	-0.7294	0.34039	0.315182	-0.233363	0.0902773	0.0946333	0.227217	-0.465239	-0.232449	0.115014	0.409175	-0.148097	-0.365259	0.0320228	-0.0408575	-0.605449	-0.377018	0.17191	0.194182	-0.667465	-0.299097	-0.0337513	0.903291	0.986775	0.922484	0.991082	0.35391	0.209351	0.430068	0.287768	0.636291	0.228496	0.413633	0.852436
PMM0374	tatA	Sec-independent protein secretion pathway component TatA	Other categories	Other	-0.235063	-0.825	-0.356041	-0.366475	-0.359417	-0.339403	-0.0481162	0.0602825	-0.347767	-0.632439	-0.023561	-0.117877	-0.248601	-0.270051	-0.146175	-0.151101	-0.57177	-0.426494	-0.00512101	0.186955	-0.460248	-0.746993	-0.00844563	-0.308682	-0.432639	-0.551603	-0.247497	-0.374353	-0.297628	-0.682774	-0.438015	-0.0901634	0.273982	0.142301	0.986775	0.154322	0.991082	0.0764289	0.676621	0.814351	0.618179	0.807243	-0.100681	0.583168	0.937045
PMM0375		possible Type II intron maturase	Transport and binding proteins	-	-0.252028	-0.10837	0.0313921	-0.0241223	-0.353494	-0.236056	0.113305	0.0536047	-0.146918	-0.321264	0.0458474	-0.160037	-0.00602737	-0.273891	0.0329979	-0.101959	-0.251351	-0.0303223	0.433338	0.16685	0.0448565	-0.299864	0.226443	0.0619934	-0.133531	-0.163108	0.229568	0.221903	-0.241615	0.155162	0.0728565	0.109815	-0.0173778	0.910586	0.986775	0.897882	0.991082	0.0583731	0.706351	0.834277	0.586598	0.790859	0.15395	0.324197	0.784709
PMM0376		hypothetical protein PMM0376	Hypothetical	No similarity	-0.238046	-0.732938	-0.665347	-0.392758	-0.355396	-0.366349	-0.43004	-0.53604	-0.016702	0.0752244	0.0343312	-0.210473	0.0212489	-0.228146	-0.00417462	-0.650307	0.53873	-0.217196	1.42024	0.556249	0.450023	0.28691	0.429751	0.285628	0.226785	-0.141614	0.232844	0.456892	0.359458	0.652078	0.805989	0.392626	0.0853162	0.696124	0.986775	0.529044	0.991082	-0.18594	0.397186	0.603273	0.330451	0.647493	0.392483	0.0805191	0.430679
PMM0377		hypothetical protein PMM0377	Hypothetical	No similarity	0.331136	0.0857482	-0.285413	-0.388376	0.561856	0.432197	0.549089	0.877302	0.822855	0.771835	0.651448	0.529299	0.979438	0.151668	0.53507	0.220183	1.13417	0.919577	1.64821	1.98463	1.52321	0.770625	0.630887	0.324463	0.595728	0.860331	0.45467	1.58757	1.18264	1.00715	0.718162	1.10873	0.669337	0.0153054	0.573505	0.0188669	0.991082	-0.22227	0.397345	0.603273	0.332741	0.647658	0.118438	0.650418	0.946886
PMM0378		hypothetical protein PMM0378	Hypothetical	Conserved hypothetical protein	1.36303	-0.974143	-0.521619	-1.20243	0.0778772	1.66613	0.0397946	-0.976802	1.24314	0.563724	0.615545	0.130962	0.519789	1.65446	1.09184	1.06528	1.19381	0.781724	1.03278	0.529336	1.191	1.19255	1.42792	0.818657	0.439129	-0.07765	0.392403	0.43094	0.575751	0.666619	0.553812	-0.404381	0.53554	0.238666	0.986775	0.527558	0.991082	0.444497	0.326118	0.541785	0.221382	0.611346	0.519186	0.252942	0.722744
PMM0379		hypothetical protein PMM0379	Hypothetical	No similarity	0.222814	0.238427	-0.675702	-0.684528	0.982211	0.932803	1.00131	-0.338353	-0.371465	-0.919545	-2.48227	-0.58174	-1.05338	0.488629	-0.474329	0.408254	-0.983939	-0.645178	-1.65046	-0.923905	-0.75498	0.346085	0.510534	-1.16384	-1.91484	-1.37828	-2.21797	-1.74246	-0.555847	-0.139772	-1.68712	-1.26998	0.869241	0.0674398	0.986775	0.0863286	0.991082	0.931047	0.0511625	0.210334	0.177423	0.610296	0.823203	0.0823309	0.43329
PMM0380		hypothetical protein PMM0380	Hypothetical	Conserved hypothetical protein	-0.117909	0.529957	-0.397139	-0.622168	0.768329	-0.119176	0.938731	0.476975	-0.365216	-0.669682	-1.43866	-0.850661	-0.0960373	-0.115556	-0.706903	-0.372476	-1.0526	-0.339367	-1.19627	-0.880574	-0.354536	-0.618635	-0.819597	-0.677878	-1.31527	-0.73924	-1.52839	-1.2672	-0.573866	-0.536221	-1.4021	-1.12776	0.668029	0.0206501	0.675603	0.0980121	0.991082	0.508311	0.0722374	0.244167	0.11481	0.610296	0.213392	0.43901	0.864922
PMM0381		hypothetical protein PMM0381	Hypothetical	No similarity	0.430154	0.588841	0.287158	-0.212655	0.420783	0.360345	-0.787067	-0.6824	0.77805	0.88151	1.56785	0.729477	0.393888	0.43723	-0.399563	-0.0424722	0.905336	0.307945	0.0152507	0.197901	0.818833	0.915991	0.116132	0.459335	0.352475	0.53021	-0.056988	-0.215364	0.27736	0.634524	0.251747	0.321145	-0.445459	0.121184	0.986775	0.286091	0.991082	-0.891951	0.00346948	0.0748415	0.0184465	0.610296	-0.411649	0.150768	0.570247
PMM0382		possible Ribosomal RNA adenine dimethylase	DNA replication, recombination, and repair	-	-0.165266	-0.697511	-0.266723	0.0418527	-0.562856	-0.437365	-0.516506	-0.588625	0.595388	0.0442754	0.332054	0.0894427	0.197134	-0.311757	-0.103875	-0.503995	0.854086	-0.152635	0.655167	0.654229	0.313279	0.553853	0.612991	0.181763	-0.018244	-0.28892	0.0296787	-0.410674	0.135305	0.223723	0.16894	0.0922637	-0.254426	0.191321	0.986775	0.200796	0.991082	-0.445913	0.0264088	0.15902	0.0649832	0.610296	0.150181	0.43574	0.864757
PMM0383		probable periplasmic protein	Transport and binding proteins	-	-1.69951	-2.99343	-1.76486	-1.37136	-2.45122	-1.93186	-2.6267	-2.67351	1.13746	0.77358	0.30255	0.672315	1.00403	-0.854148	0.929199	-1.09601	1.16254	0.197187	0.675778	0.775357	1.52439	0.930828	1.4378	1.23144	-0.0972717	-0.13335	0.244954	-0.0887239	0.852327	0.515475	0.581548	0.427792	-0.463534	0.216063	0.986775	0.30084	0.991082	-0.725709	0.0576159	0.215019	0.292813	0.636376	0.559639	0.13781	0.548463
PMM0384	spnII1interrupted1C	possible uncharacterized restriction enzyme, interrupted-C	Transport and binding proteins	-	0.932046	0.356686	-0.11135	-0.197111	0.843092	1.141	-0.312235	0.044788	0.667358	0.784762	0.0431277	0.496765	0.621271	0.809702	0.263151	0.805745	0.388353	0.800783	0.368311	0.415883	0.576722	0.937897	0.0475954	0.558853	0.213827	0.353541	-0.0814229	0.147971	0.729082	0.59878	0.405442	0.505458	0.184094	0.487952	0.986775	0.682044	0.991082	0.126964	0.631602	0.786596	0.563836	0.776164	0.0322639	0.902827	0.986436
PMM0386		possible uncharacterized DNA methylase	Other categories	Other	0.0562074	-0.460692	-0.00927039	0.408917	-0.33503	-0.210352	0.094302	0.0323257	0.000373658	-0.0756694	-0.0801096	0.102794	-0.11067	-0.0312876	0.236504	-0.227035	-0.137259	-0.00220718	-0.0695918	0.106574	-0.000777957	-0.0602443	0.229706	-0.136752	-0.27351	-0.139882	-0.103618	0.161728	-0.252239	-0.0490093	0.0753023	-0.117943	-0.103479	0.496222	0.986775	0.636602	0.991082	-0.0199693	0.89509	0.957405	0.861302	0.945872	0.0211357	0.889003	0.986436
PMM0387	aroD	3-dehydroquinate dehydratase	Amino acid biosynthesis	Aromatic amino acid family	-0.166993	-0.301185	-0.150762	-0.441443	-0.575012	0.249577	0.167245	-0.813793	0.940805	0.486043	-0.0582064	-0.115245	0.0890913	-0.347256	0.650124	-0.4943	0.963526	-0.0143752	0.553728	0.401863	0.63746	0.402614	0.930478	0.451688	0.0719865	-0.183335	0.192598	-0.309371	-0.149436	0.191667	0.274703	-0.27983	0.0220998	0.934139	0.986775	0.940286	0.991082	-0.338934	0.211718	0.432469	0.380383	0.671894	0.292211	0.279824	0.739464
PMM0388		putative similar to tRNA-(MS	Cellular processes	Chemotaxis	0.0609898	-0.705943	0.0688305	-0.0871618	-0.679293	-0.186135	-0.160356	-0.514296	0.497358	0.121993	0.734936	0.347669	-0.0490275	-0.33196	0.176517	-0.376636	0.69599	0.0191531	1.25289	1.01304	0.213154	-0.0432326	0.652634	0.391558	0.0879569	0.0743075	0.83027	0.38888	-0.0886745	-0.163026	0.590451	0.0474283	-0.219199	0.372579	0.986775	0.368458	0.991082	-0.570766	0.0257225	0.158286	0.020452	0.610296	-0.121961	0.618003	0.944698
PMM0389	cobI	precorrin-2 C20-methyltransferase	Biosynthesis of cofactors, prosthetic groups, and carriers	Cobalamin, heme, phycobilin and porphyrin	0.143245	-0.168694	0.156561	0.0228446	-0.0498366	0.197837	-0.0218821	-0.196961	0.29893	0.487622	0.152477	0.688458	0.0448517	0.10447	0.0346136	-0.151919	0.367389	0.194004	0.683692	0.949183	0.114102	0.712359	0.195972	0.260714	0.132965	0.215404	0.194654	0.273793	0.23081	0.46509	0.545714	0.196353	-0.0561997	0.720784	0.986775	0.630669	0.991082	-0.398868	0.0162742	0.137918	0.0329893	0.610296	-0.0860854	0.584661	0.937045
PMM0390		hypothetical protein PMM0390	Hypothetical	Conserved hypothetical protein	-0.176733	-0.00145554	-0.236147	-0.481746	-0.595372	-0.46788	0.0243388	-0.019944	0.15567	0.488895	-0.274793	0.777231	0.0958685	-0.351986	-0.00794344	-0.911101	0.355342	-0.0611401	0.486273	1.21222	0.120669	0.0480867	0.171421	0.526672	0.0326625	0.109977	0.0246597	0.646838	0.209328	0.360508	0.117407	0.302012	-0.0406937	0.869294	0.986775	0.834806	0.991082	-0.580541	0.0252147	0.157132	0.119964	0.610296	-0.0700387	0.777117	0.966718
PMM0391		GTP-binding protein EngA	Regulatory functions	-	-0.00838324	-0.186506	-0.0677691	-0.00835756	-0.187041	0.208039	-0.103652	-0.069915	0.263702	0.175828	-0.87688	0.166779	-0.157922	-0.149977	0.234903	-0.176484	0.459378	0.285519	0.146323	0.422866	-0.113606	0.192902	0.221984	0.280987	0.257035	0.316745	0.240544	0.323366	-0.0127911	0.0788239	0.0520099	0.144097	0.0296117	0.864231	0.986775	0.77055	0.991082	0.00527291	0.975703	0.994964	0.986327	0.998149	0.21321	0.224594	0.692586
PMM0392	cbiQ	putative ABC-type cobalt transporter, membrane component	Transport and binding proteins	-	-0.169533	0.0265964	-0.48692	-0.287967	-0.515209	-0.132767	-0.243143	-0.16028	0.0437967	0.183241	-0.12359	0.202927	0.114888	-0.234482	-0.191164	-0.887436	0.425288	-0.158102	-0.00216983	0.31518	0.0853613	0.328271	0.167081	0.697966	0.123215	0.13115	0.205938	0.202057	-0.054609	0.503197	-0.0615483	0.269521	-0.0333939	0.856877	0.986775	0.817901	0.991082	-0.376142	0.0501199	0.208886	0.172917	0.610296	0.243076	0.19617	0.640735
PMM0393	pipX	Nitrogen regulatory factor	Hypothetical	Conserved hypothetical protein	0.118203	0.171284	0.197239	0.129635	-0.0560512	0.333962	-0.0438921	0.199649	0.418725	0.274545	0.554448	0.618761	0.215567	0.212492	0.598424	0.260528	0.104552	0.149382	0.411094	0.199453	0.604451	0.23207	0.747937	0.83494	-0.205248	-0.0577328	0.185636	0.18083	-0.0825925	-0.237687	0.154561	0.165312	-0.0456735	0.750021	0.986775	0.668576	0.991082	-0.144867	0.316358	0.534894	0.275318	0.625555	0.13823	0.338635	0.794833
PMM0394	ylmE	cell division protein YlmE	Hypothetical	Conserved hypothetical protein	0.264115	0.293792	0.240824	0.248736	-0.163327	0.448548	0.232251	0.325997	-0.0127639	0.697744	0.67758	0.500233	0.25023	0.322907	0.182694	0.486305	-0.0251199	0.348171	0.685191	0.575997	0.384515	0.0397569	0.135759	1.03635	-0.112536	0.25534	0.373828	0.354446	0.225222	-0.196999	0.0896493	0.564901	-0.0509993	0.804954	0.986775	0.726335	0.991082	-0.155164	0.454593	0.651838	0.433452	0.692679	-0.0666035	0.747175	0.96075
PMM0395	sepF	Cell division protein SepF (Cdv2)	Hypothetical	Conserved hypothetical protein	-1.60154	-0.0999266	0.158965	0.266547	-2.1837	-1.76767	-1.60413	-1.36788	2.1759	1.63533	2.29863	1.73328	0.523593	-0.91444	0.63693	-0.806475	1.33841	0.879747	1.43713	1.29027	1.09226	0.965219	1.6485	1.13133	-0.122741	-0.0650249	0.490662	0.233509	0.287592	0.178651	0.23142	0.231953	-1.41186	0.000250069	0.0350633	0.0401523	0.991082	-2.10088	1.04416e-06	0.000553221	0.00999653	0.610296	-0.751456	0.0332203	0.279877
PMM0396	proC	Delta 1-pyrroline-5-carboxylate reductase	Amino acid biosynthesis	Glutamate family / Nitrogen assimilation	-0.602707	-0.375199	-0.347229	-0.38131	-1.14165	-0.464047	-1.2262	-1.14309	1.32657	1.92977	1.64147	2.16383	0.653811	-0.337166	0.526999	-0.418099	0.903289	0.692392	1.78274	1.76008	0.676311	1.54169	0.574654	1.61655	0.462942	0.71087	0.718244	0.708236	1.06744	1.39803	1.13077	1.67361	-0.567133	0.0532121	0.986775	0.0436212	0.991082	-1.65903	2.68345e-06	0.000752517	0.00396753	0.610296	-0.66311	0.0255398	0.246805
PMM0397		possible alpha-glycosyltransferase, family 4	Other categories	Other	1.11305	-0.570694	-0.468032	-0.292853	0.286184	1.58581	-1.0511	-0.949906	0.769944	0.662184	0.212227	1.03323	0.106324	1.46261	0.398565	1.44957	0.612352	1.21962	0.783244	0.967162	0.525885	1.16173	0.453705	0.460116	0.304568	0.358255	0.00375618	0.086323	0.652343	0.805517	0.74031	0.527896	0.0223815	0.957441	0.98711	0.976821	0.991959	0.18487	0.659938	0.805425	0.659874	0.837374	-0.0190376	0.963795	0.994855
PMM0398	recO	gap repair protein, RecO family	DNA replication, recombination, and repair	-	0.798004	0.0341217	-0.232781	-0.0247356	0.706614	1.1776	-0.483062	-0.0973255	0.236571	0.132376	-0.00596	-0.0114228	-0.155769	0.918696	-0.00438292	1.5452	-0.098975	0.627037	0.202344	-0.0989929	0.00428607	0.22751	-0.370211	-0.000336278	0.0752879	0.288614	-0.00593262	0.0726091	0.446121	-0.0797429	0.0540362	0.505272	0.182304	0.570674	0.986775	0.695573	0.991082	0.488044	0.135998	0.343142	0.311625	0.636376	-0.122579	0.702524	0.949181
PMM0399		Putative deoxyribose-phosphate aldolase	Purines, pyrimidines, nucleosides, and nucleotides	Interconversions and salvage of nucleosides and nucleotides	-0.0719174	-0.533324	-0.342987	-0.0610894	-0.523377	-0.181227	-0.120773	-0.23791	0.0675393	0.140848	0.146816	0.0292003	-0.0926006	-0.0426534	0.134753	-0.199523	-0.0464742	-0.076804	-0.0321837	0.0209207	-0.425198	0.0161025	-0.585102	-0.645784	0.00131894	-0.0910607	-0.431168	-0.378363	-0.0223903	0.197884	-0.105588	-0.0426425	-0.0134921	0.924999	0.986775	0.928969	0.991082	-0.146107	0.312624	0.530408	0.124953	0.610296	-0.506096	0.00138868	0.0652722
PMM0400	lrtA	light repressed protein A homolog	Other categories	Adaptations and atypical conditions	-0.427118	1.00094	-0.277384	-0.119142	-0.061953	-0.371014	0.295327	-0.329947	0.246404	0.063954	-0.718153	-0.54722	0.103309	-0.522683	0.34666	-0.984789	0.144674	-0.592763	-1.22635	-1.17843	-0.113908	0.117081	0.32231	-0.713926	-0.536235	-0.713048	-1.11757	-1.38672	-0.604805	-0.104587	-1.17853	-1.07425	-0.161222	0.64912	0.986775	0.67558	0.991082	-0.025622	0.942247	0.982022	0.948767	0.989342	0.141643	0.689223	0.949181
PMM0401	lipB	Lipoyltransferase	Regulatory functions	-	0.426302	0.309525	0.345083	0.844109	0.438143	0.50539	0.242792	0.157704	-0.0640822	-0.0675327	-0.333077	0.0917322	-0.438554	0.549934	-0.124814	0.841514	-0.275937	0.136566	-0.283826	-0.0888634	-0.316921	-0.140339	-0.213562	-0.355187	-0.630742	-0.198645	-0.318796	0.0506191	0.0740873	-0.382984	-0.185098	-0.0688201	-0.145248	0.479309	0.986775	0.369403	0.991082	0.30026	0.149687	0.364559	0.391954	0.678488	-0.163262	0.427095	0.860752
PMM0402	fadD	putative long-chain-fatty-acid--CoA ligase	Fatty acid, phospholipid and sterol metabolism	-	0.373141	0.275068	0.259581	-0.072463	0.153154	0.584004	0.0848346	0.00251978	0.0814811	0.283141	-0.134444	-0.105187	0.158352	0.338233	0.0524905	0.384709	-0.140242	0.201279	-0.170926	0.0758072	-0.0304282	0.157806	-0.0890744	-0.0513692	-0.102871	0.027281	-0.235092	-0.0673926	0.0862386	-0.0654665	-0.0958216	0.0746715	-0.00270363	0.984296	0.990858	0.987266	0.994747	0.202198	0.148945	0.364107	0.156179	0.610296	-0.0345142	0.801712	0.975209
PMM0403		hypothetical protein PMM0403	Hypothetical	Conserved hypothetical protein	-0.203043	0.18803	1.23317	0.552476	-0.602571	-0.658102	0.192066	0.127508	0.82715	-0.107392	-0.219052	-0.867944	1.01698	-1.08005	1.23225	-1.36665	-0.311026	-1.16173	-0.632903	-1.33272	0.0622141	-0.58491	0.726826	0.0167646	-1.0702	-1.49992	-0.548051	-1.31289	-1.60263	-1.55779	-0.847894	-1.68624	-0.677934	0.155555	0.986775	0.1298	0.991082	0.0424419	0.927792	0.974455	0.958201	0.994158	0.147033	0.753763	0.964144
PMM0404		hypothetical protein PMM0404	Hypothetical	No similarity	0.179532	-0.1997	0.506377	0.411512	-0.292051	-0.154042	0.130148	-0.159966	0.0780847	-0.149851	0.102347	-0.447116	-0.0643775	0.107286	0.257311	0.320588	0.00463425	0.102847	-0.368018	-0.40821	-0.575996	-0.0875089	-0.350064	-0.21627	0.0156335	-0.238427	-0.617815	-0.604515	-0.431695	-0.476184	-0.262442	-0.392851	-0.343408	0.0580114	0.986775	0.118752	0.991082	0.259335	0.146476	0.360463	0.149774	0.610296	-0.203326	0.251331	0.720238
PMM0405	pdhC	Pyruvate dehydrogenase complex, dihydrolipoamide acyltransferase (E2) component	Transport and binding proteins	-	0.0585004	-0.0504051	-0.0319632	-0.531663	-0.51919	-0.000251817	-0.00860829	-0.363519	1.25193	0.556675	-0.336021	-0.217985	0.311544	-0.376545	0.567329	-0.966866	1.2841	0.29305	0.708342	0.181486	0.642513	0.146966	1.39931	0.459059	0.49511	0.221638	0.578854	-0.0435802	-0.400776	-0.199004	0.256127	-0.421227	-0.0840096	0.802319	0.986775	0.667534	0.991082	-0.429784	0.206847	0.427411	0.429333	0.692082	0.348311	0.303842	0.75975
PMM0406	queA	Queuosine biosynthesis protein	Other categories	Other	-0.358384	0.232742	-0.131768	-0.0887893	-0.4441	-0.576085	-0.113438	0.578087	0.097426	0.628915	0.344644	0.707839	0.457223	-0.542005	0.132717	-0.888542	0.304098	-0.0131604	1.08487	0.806972	0.539938	0.074992	0.240741	0.848339	0.296087	0.169204	0.480558	0.535218	0.0399175	-0.0821188	0.555649	0.741145	-0.0523342	0.854268	0.986775	0.862845	0.991082	-0.654857	0.0281396	0.159969	0.121171	0.610296	-0.0187033	0.947648	0.99221
PMM0407	cysK1	O-acetylserine (thiol)-lyase A	Amino acid biosynthesis	Serine family / Sulfur assimilation	0.420495	0.390481	0.120346	-0.153331	0.748549	0.403481	0.446663	0.272913	0.278451	0.189392	0.130802	0.0602172	0.222931	-0.154854	0.0272481	0.229183	0.00411103	-0.0417909	0.00116814	0.00879908	0.241447	0.161623	0.276071	0.0330907	-0.604068	-0.438728	-0.375812	-0.3323	-0.0561313	-0.192957	-0.527348	-0.429188	0.273404	0.053507	0.986775	0.157964	0.991082	-0.0835886	0.542157	0.72349	0.456597	0.708578	0.013342	0.922228	0.987395
PMM0408		possible Cystathionine gamma-synthase	Translation	Protein modification and translation factors	0.55391	0.465386	0.0349597	0.099345	0.939062	0.568278	-0.25811	1.01558	-0.087709	0.419538	-0.0840416	0.361427	0.139983	0.409177	-0.528957	0.502435	0.000545849	0.579335	0.444555	0.82386	0.501616	0.179847	-0.380295	0.847924	0.151012	0.458663	0.717216	1.15555	0.725916	0.257805	-0.0334218	1.06714	0.277803	0.362534	0.986775	0.431598	0.991082	-0.0216442	0.943002	0.982022	0.939458	0.98618	0.134969	0.656294	0.946886
PMM0409	metB	putative Cystathionine gamma-synthase	Amino acid biosynthesis	Aspartate family	-0.353248	-0.754438	-0.40699	-0.394819	-0.679575	-0.850188	-0.999572	-0.828815	-0.352774	-0.549252	-0.963254	-0.860212	-0.443215	-0.435026	-0.74278	-1.38076	0.546099	-0.190007	0.769727	0.381661	0.0259425	-0.0607351	-0.371706	-0.157994	1.17871	0.960914	1.0648	0.934721	0.520198	0.724904	0.795778	0.957243	-0.362164	0.0722222	0.986775	0.0220634	0.991082	-0.0690724	0.723959	0.845911	0.802948	0.917977	0.54025	0.00953561	0.155987
PMM0410	rpsD	30S ribosomal protein S4	Translation	Ribosomal proteins	-3.08519	-1.4336	-1.52568	-2.23531	-1.04292	-2.7816	-0.830483	-1.17286	-1.16555	-1.46649	-1.20124	-1.38578	-1.24875	-3.06199	-1.29097	-2.92955	0.175635	-0.505693	0.0730773	-0.169695	-0.266553	-0.911378	-0.326818	-0.601385	0.422679	0.168229	0.509563	0.314972	0.235809	-0.0927863	0.260441	0.0558498	0.612978	0.128016	0.986775	0.33878	0.991082	-0.828047	0.043253	0.193849	0.195435	0.610296	0.778234	0.056409	0.354907
PMM0411		hypothetical protein PMM0411	Hypothetical	Conserved hypothetical protein	0.812992	0.448853	-0.481347	0.303068	0.631664	0.727659	-0.246902	0.485948	0.077711	-0.0199956	-1.2308	-0.568819	0.578794	0.197503	-0.385429	0.32119	0.147116	0.543503	0.314738	0.586354	1.06344	0.0688769	0.271345	1.15247	0.383207	1.18513	1.44449	1.0947	1.25001	0.0427491	-0.0154205	0.96351	0.128701	0.708798	0.986775	0.72705	0.991082	0.61349	0.0832086	0.26473	0.149165	0.610296	1.07451	0.0039628	0.0997899
PMM0412		Possible thioredoxin	Hypothetical	Conserved hypothetical protein	0.295023	0.421197	0.479419	0.448421	0.278634	0.377112	0.474462	0.471818	0.239918	0.246398	-0.12754	0.0969869	0.239327	0.252212	0.173096	0.126586	0.269119	0.300349	0.335403	0.758451	0.079223	0.220605	0.196248	0.13684	0.262256	0.514235	0.563622	0.452852	0.346482	0.243303	0.0226561	0.676151	-0.0105081	0.935738	0.986775	0.87034	0.991082	0.0838644	0.521505	0.706985	0.41958	0.687508	0.0442883	0.734255	0.960631
PMM0413	murE	UDP-N-acetylmuramoylalanyl-D-glutamate--2,6-diaminopimelate ligase	Cell envelope	Murein sacculus and peptidoglycan	0.312075	-0.151393	0.322178	0.131032	0.0203469	0.399225	0.134111	-0.0228576	-0.0295146	-0.360238	-0.510122	-0.243735	-0.378108	0.225268	-0.394666	0.322034	-0.383077	0.0751949	-0.179646	-0.0791012	-0.267145	-0.0962642	-0.289985	-0.165555	-0.206852	-0.00407201	-0.234974	-0.0584498	0.0173638	-0.150905	-0.127355	0.0327672	-0.0207668	0.895634	0.986775	0.891471	0.991082	0.229535	0.154868	0.367673	0.342478	0.656711	0.0811652	0.608988	0.940741
PMM0414		putative short chain dehydrogenase	Regulatory functions	-	0.150322	-0.322934	0.196553	-0.357738	0.0982014	0.151212	0.141766	-0.283105	0.0001326	-0.288268	-0.583993	-0.490962	-0.206294	0.0470678	-0.0855131	-0.0710148	-0.161069	-0.0751486	-0.303137	-0.200422	-0.208026	0.325778	-0.254966	-0.302231	-0.0749778	-0.233717	-0.663662	-0.197915	-0.0316102	-0.193133	-0.283108	-0.261254	0.110468	0.507195	0.986775	0.567686	0.991082	0.261834	0.122788	0.326161	0.134471	0.610296	0.230911	0.17144	0.610338
PMM0415		putative L-cysteine/cystine lyase	Regulatory functions	-	0.494203	0.0271511	-0.0296767	-0.0727669	0.44989	0.601057	-0.157481	-0.080604	0.424245	0.157131	-0.293179	-0.329686	0.134839	0.49322	-0.303345	0.151765	0.171326	0.408152	-0.160484	-0.0431686	0.208849	0.424377	-0.400011	0.0701212	0.107581	0.181508	-0.258059	-0.176248	0.392442	0.282874	-0.281989	0.051792	0.0984877	0.658782	0.986775	0.685723	0.991082	0.129492	0.562024	0.736899	0.615918	0.805476	0.0862061	0.698983	0.949181
PMM0416		SAM (and some other nucleotide) binding motif:Generic methyl-,,,	Transcription	RNA synthesis, modification, and DNA transcription	0.0301913	-0.30998	-0.3449	-0.342721	-0.0760614	0.135039	-0.12478	0.0154112	-0.247516	0.0192913	-0.9348	0.148114	-0.335518	-0.0711116	-0.936231	-0.33388	0.262979	0.0621901	0.263076	0.906704	-0.01307	-0.047868	-0.323708	0.754633	-0.581304	-0.0425189	-0.0815659	-0.0627679	0.282261	0.216558	-0.606369	0.155135	0.229255	0.363846	0.986775	0.0855749	0.991082	-0.165458	0.510665	0.698561	0.606249	0.803556	0.346224	0.174425	0.610338
PMM0417		hypothetical protein PMM0417	Hypothetical	No similarity	-1.7992	1.63696	-0.667584	-1.37261	-0.10787	-2.3639	0.0600687	0.446006	0.782547	1.08808	-0.241602	0.378044	1.70979	-2.02363	0.861106	-2.06072	0.348051	-0.610487	0.485484	0.482574	1.20333	0.409877	0.433504	1.01126	0.102775	0.232712	0.392231	0.0529623	0.0182952	0.370599	0.00138125	0.432392	0.0591854	0.932973	0.986775	0.954544	0.991082	-0.880133	0.217617	0.436755	0.442062	0.697333	0.262727	0.709237	0.949681
PMM0418		NifU-like protein	Other categories	Other	-1.99267	0.868989	-0.0203223	-0.275319	0.183136	-2.62963	0.0550349	0.0706053	1.03233	1.22884	0.22975	0.984681	1.46805	-1.35086	0.975926	-1.44593	0.616797	-0.918969	0.366522	0.702782	1.28929	0.66432	0.620829	0.86971	0.327635	0.220558	0.392826	0.342858	0.437103	0.250392	0.239	0.345538	-0.225381	0.713227	0.986775	0.812521	0.991082	-0.957101	0.126412	0.328722	0.303442	0.636376	-0.00786224	0.989758	0.998526
PMM0419	mqoA	Malate:quinone oxidoreductase	Regulatory functions	-	0.524466	0.0796546	0.169903	-0.107574	0.468109	0.905858	0.0189703	0.107983	0.43846	0.433334	0.099653	0.491599	0.563857	0.671281	0.68593	0.92349	0.229695	0.580674	0.520027	0.362639	0.317069	0.557205	0.311506	0.880552	0.0789242	0.235055	0.201252	0.32664	0.455442	0.297976	0.285928	0.682658	0.208618	0.2361	0.986775	0.425678	0.991082	0.345378	0.0549722	0.211175	0.0267637	0.610296	0.150821	0.388717	0.843526
PMM0420	lepA	GTP-binding protein LepA	Cellular processes	Protein and peptide secretion	0.242839	0.0904359	0.257454	-0.268567	0.235588	0.358008	0.831919	0.553164	-0.341675	-0.185082	-0.744146	-0.281895	-0.304978	0.0272662	-0.335265	0.200654	-0.46823	0.216324	-0.436491	-0.232841	-0.27773	-0.361043	-0.335725	-0.421328	-0.568369	-0.382362	-0.464999	-0.346132	-0.191056	-0.481289	-0.521454	-0.342556	0.414129	0.0188707	0.62785	0.059659	0.991082	0.285119	0.0968506	0.287723	0.162861	0.610296	0.0392432	0.814615	0.976245
PMM0421		putative ABC oligopeptide transporter, membrane component	Transport and binding proteins	-	0.871413	-0.005875	-0.671415	-0.319464	0.861237	1.64119	-0.364447	-0.324375	0.489098	0.351228	-0.0182866	0.493059	0.14991	1.28183	0.0320372	1.22147	0.186816	0.787938	0.554414	0.599872	0.264309	0.97566	0.020781	-0.0981338	0.239757	0.0930398	-0.388203	-0.102382	0.608622	0.511058	0.227806	0.150988	0.484737	0.197573	0.986775	0.445926	0.991082	0.342537	0.358816	0.571253	0.394946	0.679474	-0.0381204	0.91802	0.986959
PMM0422		tRNA/rRNA methyltransferase (SpoU)	Transcription	RNA synthesis, modification, and DNA transcription	0.232453	0.598935	-0.142121	-0.0742341	0.451163	0.49768	0.151935	0.0730276	0.456923	0.709536	-0.0750975	0.276844	0.576631	0.398584	0.287531	0.250823	0.230236	0.252773	0.13282	0.592691	0.569162	0.650531	-0.10862	0.220757	0.160187	0.2497	-0.23933	-0.202944	0.356875	0.546727	-0.33893	-0.214602	0.139693	0.514116	0.986775	0.515398	0.991082	0.0363409	0.86472	0.939571	0.84991	0.942202	-0.00909378	0.965986	0.994855
PMM0423		hypothetical protein PMM0423	Hypothetical	Conserved hypothetical protein	0.177923	-0.241977	0.0975769	0.360423	-0.153626	0.393667	-0.0822501	-0.295815	-0.0884764	-0.095345	-0.483772	-0.704072	-0.382856	0.0963522	-0.307032	0.155731	0.143275	0.00867083	-0.291005	-0.758786	-0.257085	0.357682	-0.444914	-0.368135	0.0545636	-0.101776	-0.199396	-0.369869	0.00314571	0.0705194	-0.141302	-0.314064	-0.132992	0.528	0.986775	0.522517	0.991082	0.233465	0.271622	0.49233	0.297921	0.636376	0.164804	0.435126	0.864757
PMM0424		hypothetical protein PMM0424	Hypothetical	Conserved hypothetical protein	-0.237251	-0.659503	0.0572597	-0.0371226	-0.722071	0.0646072	0.809735	0.221445	-0.410087	-0.462228	-0.473973	-0.36011	-0.604831	-0.183568	0.169675	0.041381	-0.346984	-0.30012	-0.8225	-0.407712	-0.524108	-0.257747	-0.0547992	-0.526585	-0.603995	-0.645919	-0.613636	-0.215031	-0.220537	-0.56759	-0.416453	-0.358512	0.312584	0.172287	0.986775	0.421868	0.991082	0.282264	0.216297	0.436111	0.195155	0.610296	0.0857896	0.703381	0.949181
PMM0425		Uncharacterized protein related to deoxyribodipyrimidine photolyase	Hypothetical	Conserved hypothetical protein	0.216496	-0.180007	0.311237	0.239412	0.230464	0.505364	0.525336	-0.0160505	0.0367413	-0.118485	-0.231737	-0.130166	-0.303549	0.186966	-0.0871798	0.440698	-0.260336	0.169079	-0.259027	-0.168181	-0.221676	0.0339571	-0.183267	-0.0827962	-0.29783	-0.136909	-0.173413	-0.0592355	0.104319	-0.225559	-0.126679	-0.0393042	0.164494	0.29055	0.986775	0.369837	0.991082	0.170145	0.274642	0.495517	0.380883	0.671894	-0.00253396	0.986872	0.998057
PMM0426		Sun protein (Fmu protein)	Translation	Nucleoproteins	0.120154	0.0276272	0.0383498	0.0277502	0.161479	0.554543	-0.0410694	-0.149898	0.264373	0.24848	0.158224	0.159309	0.344035	0.2448	0.535089	0.487681	0.0539175	0.140188	0.101316	0.00251889	-0.0414312	0.0590318	0.299018	0.277857	-0.0264314	-0.0344697	0.00738622	-0.0812165	-0.00109344	-0.223328	-0.21812	-0.0348061	0.0777933	0.52928	0.986775	0.652506	0.991082	0.195305	0.121251	0.323392	0.0532877	0.610296	-0.0589775	0.632863	0.946883
PMM0427	mrcA	penicillin-binding-like protein 1A (PBP1A)(transpeptidase)	Cell envelope	Murein sacculus and peptidoglycan	0.318413	0.0811194	0.0715843	-0.0202851	0.509017	0.475601	-0.108673	-0.258309	0.160967	0.105892	-0.146086	-0.066321	0.0131786	0.365196	-0.121916	0.257836	0.149739	0.282137	-0.105862	-0.0813844	0.20511	0.347101	-0.17603	-0.0778019	0.210648	0.159026	-0.0646531	0.0254512	0.281086	0.245969	0.0950394	0.192288	0.0417008	0.797644	0.986775	0.853057	0.991082	0.114961	0.481451	0.675266	0.424504	0.690704	0.0609817	0.707897	0.949181
PMM0428	chlG	bacteriochlorophyll a synthase	Biosynthesis of cofactors, prosthetic groups, and carriers	Cobalamin, heme, phycobilin and porphyrin	-1.58252	-1.16905	-0.972242	-0.634589	-1.80338	-0.984332	-1.33991	-1.38843	-0.82419	-1.09795	-1.59367	-1.02417	-1.21638	-1.40732	-1.15148	-1.17282	0.0541296	-0.798214	0.0764505	-0.258408	-1.27348	-1.08505	-0.699752	-0.736553	0.564859	0.457597	0.469798	0.298031	0.100902	-0.0899562	0.153566	0.426278	-0.289412	0.179765	0.986775	0.308355	0.991082	-0.102004	0.631294	0.786596	0.590273	0.794178	0.186285	0.383184	0.842388
PMM0429		hypothetical protein PMM0429	Hypothetical	Conserved hypothetical protein	-2.44863	-0.892806	-1.63201	-1.68118	-1.56809	-3.03558	-1.28319	-1.25548	-0.762083	-1.10248	-2.9192	-2.08244	-0.95765	-2.57372	-1.06978	-3.07729	0.187269	-1.4488	-0.866803	-1.62828	-0.364209	-0.964163	-0.257709	-0.940622	0.076456	0.0769889	0.367295	-0.422679	-0.356127	0.00845937	-0.171983	-0.0425028	-0.121928	0.804289	0.986775	0.825862	0.991082	-0.203059	0.680145	0.81759	0.788507	0.907291	1.08487	0.0345328	0.282173
PMM0430	hisF	Imidazole glycerol phosphate synthase subunit HisF	Amino acid biosynthesis	Aromatic amino acid family	0.566345	0.0398902	0.0577029	0.242556	0.305452	1.13217	0.125048	0.116088	-0.00727093	-0.0757132	-1.0157	-0.173733	-0.258958	0.632307	0.0489787	0.767219	-0.273505	0.661517	-0.461317	-0.418666	0.107845	0.0576072	0.163974	-0.150838	-0.400539	0.0690031	-0.108048	-0.162204	0.182218	-0.116086	-0.128047	0.146352	0.193067	0.464467	0.986775	0.511274	0.991082	0.61549	0.0254597	0.158156	0.118075	0.610296	0.362751	0.17464	0.610338
PMM0431		SAM (and some other nucleotide) binding motif:ubiE/COQ5 methy,,,	Biosynthesis of cofactors, prosthetic groups, and carriers	Menaquinone and ubiquinone	0.32598	0.324305	0.313145	0.147669	0.231872	0.461913	0.194459	0.010976	0.202036	0.311985	0.078371	0.119821	0.169207	0.28993	0.0289255	0.203859	0.163816	0.233889	-0.174084	0.0669622	0.0860529	0.341968	0.254359	0.106475	0.30483	0.116877	-0.091893	-0.114627	0.203105	0.100676	0.227913	0.140632	-0.0529698	0.660156	0.986775	0.630336	0.991082	-0.00507269	0.966352	0.992707	0.948178	0.989342	0.0191608	0.873429	0.986436
PMM0432		hypothetical protein PMM0432	Hypothetical	Conserved hypothetical protein	0.987734	0.313184	0.0644588	0.193734	1.20096	1.29073	-0.784998	-0.436037	0.527688	0.0857145	-1.20112	-0.752017	-0.286105	1.00183	-0.526635	0.655281	0.0257368	0.577231	-0.708311	-0.602825	-0.0173076	0.274111	-0.804219	-0.571133	-0.0908844	0.0282893	-0.596938	-0.562403	0.781022	0.307099	-0.720232	-0.408835	-0.0721129	0.876084	0.986775	0.907064	0.991082	0.546028	0.243666	0.459477	0.348574	0.661112	0.0552969	0.904813	0.986436
PMM0433	BirA	putative Biotin--acetyl-CoA-carboxylase ligase	Biosynthesis of cofactors, prosthetic groups, and carriers	Biotin	0.214828	-0.246456	0.324882	-0.00528472	-0.0124767	0.315031	0.304082	0.0425809	-0.0674724	-0.175496	-0.180199	-0.0776445	-0.0785404	0.121675	-0.057314	0.235906	-0.172865	0.115636	0.267153	0.0546702	-0.00151714	-0.14269	0.0529863	-0.070234	0.108172	0.15421	0.443588	0.202092	0.141681	-0.269181	0.298776	0.00832064	0.0903121	0.51854	0.986775	0.578802	0.991082	0.180635	0.201785	0.420939	0.0902834	0.610296	0.0848392	0.544015	0.920628
PMM0434	ftsE	cell division ATP-binding protein FtsE (septation component-transport ATP-binding protein ABC transporter)	Transport and binding proteins	-	0.0151889	-0.718709	-0.0679628	-0.401434	-0.261876	0.201987	-0.681555	-0.904432	0.116273	-0.0967727	-0.140642	0.292825	0.259485	-3.60941e-05	0.0197924	-0.09603	0.413282	0.134981	0.948204	0.701457	0.0940384	0.195168	-0.447514	0.187079	0.913981	0.678126	0.914011	0.970494	0.832844	0.65324	0.751503	1.06533	-0.11824	0.575835	0.986775	0.705334	0.991082	0.00288185	0.989088	0.998755	0.982507	0.997985	-0.035728	0.865396	0.986254
PMM0435	ndhB	NADH dehydrogenase I subunit NdhB (chain 2)	Photosynthesis and respiration	NADH dehydrogenase	-0.886227	-1.21782	-0.31702	0.0636747	-0.915762	-0.840599	-0.319031	-0.570949	-0.756552	-0.501406	0.260931	0.617999	-0.653091	-1.00854	-0.561007	-0.283808	-0.382909	-0.192215	0.466299	0.911024	-0.85741	-0.483951	-0.524051	-0.108777	0.315502	0.185893	0.380449	1.04989	0.201933	-0.0853795	0.277825	0.524877	-0.072237	0.814582	0.986775	0.8302	0.991082	-0.531853	0.0926322	0.279319	0.203722	0.610296	-0.39879	0.202127	0.651521
PMM0436	topA	DNA topoisomerase I, omega subunit	DNA replication, recombination, and repair	-	-1.64513	-0.274105	-0.168583	-0.117677	-0.799536	-1.37894	-0.018729	-0.17329	0.114562	0.766579	0.0877613	0.88436	0.438061	-1.31547	0.509769	-0.813865	0.080271	0.0134109	0.266114	0.605907	0.0831384	0.407504	0.0366164	0.685563	-0.000648112	0.147577	0.131314	0.375366	0.40373	0.321851	0.335052	0.661205	-0.0412485	0.908101	0.986775	0.934493	0.991082	-0.758692	0.0412894	0.189961	0.201748	0.610296	-0.16011	0.654672	0.946886
PMM0437		Uncharacterized protein specific for marine picocyanobacteria	Hypothetical	No similarity	-0.326933	-0.0232009	-0.331683	-0.112211	-1.08666	-0.449551	0.360068	0.309947	0.0480621	0.436078	-0.00886585	0.168738	0.314543	-0.38202	0.90524	-0.887245	-0.137029	-0.287267	0.162941	0.273436	0.529459	0.141371	0.694379	0.442751	-0.133675	-0.211961	0.126746	0.299368	-0.134675	-0.0542805	0.159511	0.189966	-0.0180429	0.950004	0.986775	0.962147	0.991082	-0.173374	0.548192	0.726017	0.694432	0.854425	0.290987	0.31649	0.77465
PMM0438		hypothetical protein PMM0438	Hypothetical	Conserved hypothetical protein	0.725661	-0.137669	0.00416419	-0.0526857	1.0652	1.68009	-0.321373	-0.299133	0.487194	0.164051	-0.718546	-0.454617	-0.126362	1.24021	-0.118922	1.31877	0.289581	0.617256	-0.246707	-0.124252	0.328093	0.407011	-0.212619	-0.184631	-0.0269185	0.10871	-0.667729	-0.352186	0.705278	0.332747	-0.156782	0.102256	0.396328	0.3204	0.986775	0.504323	0.991082	0.708903	0.0813655	0.259809	0.204883	0.610296	0.214943	0.587519	0.937045
PMM0439		hypothetical protein PMM0439	Hypothetical	Conserved hypothetical protein	0.431573	0.00284957	0.25532	-0.0112536	0.413274	0.711067	0.0505422	0.255816	0.119768	0.200044	-0.223835	-0.052294	-0.0595742	0.504924	-0.0437985	0.384987	0.192103	0.341283	0.0292932	0.222369	0.113198	0.229184	0.108009	0.0610358	0.329331	0.318532	0.220812	0.247193	0.274933	0.372213	0.176217	0.196716	0.188053	0.205666	0.986775	0.327531	0.991082	0.185714	0.211193	0.431846	0.331758	0.647658	0.116936	0.427044	0.860752
PMM0440		hypothetical protein PMM0440	Hypothetical	Conserved hypothetical protein	0.0896377	0.0360711	-0.0364607	-0.118194	-0.157697	0.0336376	0.125187	-0.00283818	-0.0991405	0.0350326	0.21629	0.126195	-0.0788895	0.0534547	0.0910707	-0.28014	0.25599	0.0167461	-0.0237025	0.194438	-0.0699572	0.321938	0.17063	-0.155638	0.111325	0.10159	0.00370125	0.0729276	0.0717532	0.424651	0.150077	0.123801	0.00680889	0.955608	0.986775	0.930089	0.991082	-0.12322	0.3183	0.536563	0.297382	0.636376	-0.00285091	0.981405	0.99602
PMM0441		Aldo/keto reductase family	Other categories	Other	0.486552	-0.0504861	-0.093781	-0.205819	0.438297	0.839028	-0.348257	-0.242814	-0.0505444	0.163884	-0.541573	-0.00788725	-0.103326	0.737544	-0.271284	0.552566	0.271488	0.518305	0.225797	0.275019	0.093475	0.305331	-0.112975	0.214244	0.405609	0.443366	0.168826	0.50437	0.417242	0.446673	0.0290342	0.581505	0.137447	0.560932	0.986775	0.688567	0.991082	0.337905	0.159328	0.373982	0.294446	0.636376	0.234049	0.325005	0.785697
PMM0442	ribE	riboflavin synthase subunit alpha	Biosynthesis of cofactors, prosthetic groups, and carriers	Riboflavin	-0.0968435	-0.0643096	0.136126	0.0695062	-0.315174	0.143977	0.0976066	0.0626394	0.170416	0.499734	0.0707016	0.284879	0.945865	0.172531	1.03012	-0.0748203	0.0758773	0.111665	0.313658	0.772522	0.590518	0.634358	0.645997	1.20957	0.400729	0.449454	0.572922	0.705523	0.252282	0.224739	0.346356	0.356847	-0.0138574	0.944966	0.986775	0.912272	0.991082	0.261992	0.198835	0.419621	0.423633	0.690704	0.513678	0.0155609	0.195294
PMM0443		Uncharacterized protein specific for cyanobacteria	Hypothetical	Conserved hypothetical protein	0.0747517	-0.45652	-0.592549	-0.190203	-0.269393	1.01969	-0.685323	-0.680113	1.02111	0.579117	0.0845106	0.307078	1.64077	1.49404	1.70939	0.780635	0.443108	0.0350934	0.014588	0.0238522	1.40705	1.48851	1.05465	0.860249	-0.120573	-0.456821	-0.241311	-0.10661	0.0665013	0.41008	0.238423	-0.169783	0.137346	0.627287	0.986775	0.765898	0.991082	0.908254	0.00311058	0.0735672	0.0213491	0.610296	0.70466	0.01798	0.211345
PMM0444	ctaE	Cytochrome c oxidase, subunit III	Photosynthesis and respiration	Respiratory terminal oxidases	-1.71481	0.394855	0.213985	-0.080974	-0.881281	-1.08398	-0.242388	0.0540349	0.858165	1.49272	1.28675	1.34861	2.42769	-0.0463566	1.82917	0.466661	-0.0215893	-0.41249	0.133436	0.371452	1.24934	0.813729	0.550747	1.38498	-0.790872	-0.7025	-0.651178	-0.329584	0.167984	-0.272255	-0.306205	0.119157	-0.241667	0.564875	0.986775	0.680767	0.991082	-0.0772699	0.853571	0.933825	0.90373	0.96778	-0.246862	0.556592	0.926705
PMM0445	ctaD	cytochrome c oxidase subunit I	Photosynthesis and respiration	Respiratory terminal oxidases	0.0337273	0.170553	0.442746	0.534406	-0.153553	0.615455	0.285987	0.235483	0.750301	0.979211	0.852638	1.10219	1.20859	1.56501	1.40951	1.46598	-0.0738066	0.292886	0.0818375	0.411169	0.659487	1.10551	0.604102	0.753352	-0.500938	-0.680581	-1.03427	-0.513267	0.112327	0.131451	0.047798	0.00235679	-0.0495149	0.760485	0.986775	0.809638	0.991082	0.491185	0.00503173	0.0851325	0.00375477	0.610296	-0.140475	0.390021	0.844513
PMM0446	ctaC	putative cytochrome c oxidase, subunit 2	Photosynthesis and respiration	Respiratory terminal oxidases	-0.544374	0.74797	1.14406	-0.058999	0.215539	-0.536629	0.524953	0.772723	0.610715	1.48008	1.14898	1.79436	2.49752	-0.15253	2.02045	0.343227	-0.0396589	-0.181185	0.358368	0.698072	1.17842	0.676522	0.562093	1.62985	-0.740897	-0.44466	-0.736156	-0.297568	0.47402	0.060651	-0.0603815	0.50178	-0.0780167	0.859837	0.986775	0.875686	0.991082	-0.0813665	0.853889	0.933825	0.911721	0.970809	-0.24681	0.577423	0.937045
PMM0447		hypothetical protein PMM0447	Hypothetical	Conserved hypothetical protein	-2.12759	0.716272	0.589385	0.240239	0.263503	-2.456	1.01843	0.855875	0.776361	1.23065	2.03722	1.53655	2.75396	-0.698781	1.93469	0.5415	-1.18241	-2.15723	-0.485403	-0.40072	-0.142777	-0.538241	-0.726511	-0.000417378	-2.24561	-2.52062	-2.88961	-1.98345	-1.82072	-2.33311	-2.51667	-1.97076	0.0658761	0.922819	0.986775	0.952039	0.991082	-0.262351	0.699994	0.829763	0.762629	0.892231	-1.74718	0.0151737	0.194679
PMM0448	ctaB	putative protoheme IX farnesyltransferase	Biosynthesis of cofactors, prosthetic groups, and carriers	Cobalamin, heme, phycobilin and porphyrin	-1.02352	1.82533	1.66018	1.25536	1.76378	-1.00887	2.07053	2.26679	1.35503	2.18082	1.92301	2.10138	2.97875	0.179447	2.41971	1.36939	-0.678088	-0.909599	-0.010533	0.381866	0.257889	0.219486	0.0359511	1.0649	-1.54578	-1.32784	-1.59037	-0.928437	-1.04952	-1.15741	-1.52278	-0.828447	0.343721	0.576019	0.986775	0.746321	0.991082	-0.153235	0.80267	0.903464	0.825194	0.927221	-1.4955	0.0204662	0.222215
PMM0449		ABC-type multidrug transport system, ATPase component	Transport and binding proteins	-	-0.183758	-0.0761621	0.366317	0.160406	-0.188707	0.332369	0.452664	0.326654	0.382856	0.397143	0.194216	0.522322	1.60662	-0.049041	1.58845	0.0370616	-0.392311	-0.129541	-0.239987	-0.0610955	-0.0499757	0.249979	0.249441	-0.0436348	-0.561326	-0.518975	-0.576674	-0.355147	-0.237442	-0.546462	-0.286022	-0.540177	0.164044	0.5326	0.986775	0.418319	0.991082	0.421639	0.115843	0.314523	0.431688	0.692679	-0.272682	0.302674	0.757843
PMM0450		putative multidrug efflux ABC transporter, membrane component	Transport and binding proteins	-	-0.396979	-0.495473	-0.478454	-0.742846	0.0723707	-0.0913783	-0.591413	-0.893617	-0.088676	0.321874	-0.613574	-0.103488	0.630798	-0.123135	0.347125	-0.706833	0.327462	-0.198158	0.0383914	0.0647387	0.359193	0.445351	-0.232042	-0.148068	0.336656	0.0873397	-0.183528	-0.10569	0.396357	0.340752	-0.0286251	0.117883	0.152429	0.537877	0.986775	0.555115	0.991082	0.157955	0.523348	0.708259	0.669845	0.840196	0.227075	0.360848	0.818894
PMM0451		possible Arenavirus glycoprotein	Other categories	Other	-0.8165	0.351727	0.0766881	0.60933	-1.25037	-1.08699	-0.319862	0.125583	0.403364	1.04472	0.76573	1.21396	0.378684	-0.71841	0.34565	-2.32953	0.478877	-0.398736	1.30043	1.146	0.978259	0.802961	0.770735	0.542738	0.590168	0.658361	0.773943	0.997648	0.334215	0.272758	1.00759	1.27708	-0.688221	0.13416	0.986775	0.176071	0.991082	-1.43784	0.00328202	0.074214	0.105581	0.610296	-0.0832703	0.853165	0.986064
PMM0452	groL2	60 kDa chaperonin 2 (Protein Cpn60 2) (GroEL protein 2)	Cellular processes	Chaperones	-1.70523	-0.0753501	-0.655391	-1.1633	-0.262206	-1.806	-0.81771	-0.680636	-0.329396	-0.219184	-0.308337	-0.410631	-0.537933	-2.10539	-0.881819	-1.5918	-0.259592	-0.859343	-0.458258	-0.741704	0.31385	0.0116456	-0.667281	-0.0936931	-0.27948	-0.378469	-0.343476	-0.571606	0.554969	0.323373	-0.343246	0.0406811	0.00818145	0.980259	0.990858	0.986897	0.994747	-0.962349	0.00670452	0.0982162	0.0708397	0.610296	0.208017	0.530793	0.917667
PMM0453	fabG	3-oxoacyl-	Fatty acid, phospholipid and sterol metabolism	-	-0.166037	-0.560163	-0.54729	-0.248768	-0.11627	0.0244128	-1.00336	-0.791058	-0.797647	-0.656376	-1.07493	-1.00438	-0.891867	-0.163659	-1.32092	-0.492265	-0.524308	-0.3422	-0.306364	-0.530698	-0.412125	-0.603168	-0.535586	-0.50398	-0.188687	-0.219483	-0.213875	-0.429905	-0.17729	-0.29068	-0.75665	-0.372623	-0.0910046	0.665707	0.986775	0.753982	0.991082	0.166153	0.432095	0.634883	0.570052	0.78176	0.369616	0.0873387	0.442316
PMM0454	ispD	2-C-methyl-D-erythritol 4-phosphate cytidylyltransferase	Regulatory functions	-	1.64277	-0.570999	-0.42735	0.177633	0.720307	2.46137	-0.310792	-0.321531	0.0434243	-0.588038	-1.61577	-1.0935	-0.500344	1.86464	-0.199256	0.995546	-0.180204	1.13589	-0.608834	-0.821877	-0.287811	0.313857	-0.245582	-0.58914	0.00475356	-0.0225474	-0.731857	-0.566914	0.0757734	-0.0202176	-0.210807	-0.298533	0.431826	0.447387	0.986775	0.62174	0.991082	1.35362	0.0227039	0.150757	0.0909091	0.610296	0.611302	0.284715	0.742225
PMM0455		hypothetical protein PMM0455	Hypothetical	Conserved hypothetical protein	0.0795311	-0.532742	-0.130263	0.43469	-0.364923	0.0653443	-0.316045	-0.716233	0.0178156	0.294419	-0.393204	0.719463	-0.589177	-0.00967555	-0.332797	-0.338903	0.0833807	-0.0237568	0.603438	1.03446	0.210347	0.563438	-0.126072	-0.087226	0.1527	0.178513	0.267224	0.67543	0.375396	0.44683	0.172836	0.206813	-0.295768	0.234712	0.986775	0.297108	0.991082	-0.477262	0.0602492	0.220196	0.135866	0.610296	-0.0195015	0.936713	0.991393
PMM0456	ubiA	probable 4-hydroxybenzoate-octaprenyltransferase	Biosynthesis of cofactors, prosthetic groups, and carriers	Menaquinone and ubiquinone	0.829476	-0.169248	0.166171	0.0637821	0.465153	1.44081	0.472706	0.247439	-0.21413	-0.602668	-0.248116	-0.205879	-0.423498	0.900102	-0.266995	0.73054	-0.538849	0.848356	-0.358414	-0.102699	-0.495277	-0.109798	-0.30758	-0.2274	-0.433727	-0.187897	-0.462619	-0.284488	0.140286	-0.572123	-0.355454	0.0141809	0.433981	0.157228	0.986775	0.25347	0.991082	0.552736	0.0748525	0.24704	0.201512	0.610296	0.0326844	0.913553	0.986436
PMM0457	ppX	Exopolyphosphatase; Guanosine-5 prime-triphosphate,3 prime-diphosphate diphosphatase	Central intermediary metabolism	Phosphorus compounds	0.51135	0.0975	0.0743564	0.445401	0.297989	0.809383	0.218218	0.185782	0.000376575	-0.174948	-0.299041	-0.0439677	-0.36242	0.53059	-0.302509	0.546638	-0.176871	0.419691	-0.320093	-0.059343	-0.230483	-0.000353256	-0.189483	-0.0917242	-0.145149	0.0535002	-0.0259583	0.116037	0.179596	0.00670296	-0.16783	0.102742	0.0956915	0.621723	0.986775	0.624812	0.991082	0.23247	0.235806	0.453367	0.43067	0.692679	0.00138411	0.994293	0.999896
PMM0458		conserved hypothetical protein	Hypothetical	Conserved hypothetical protein	0.46076	0.116866	-0.0404675	0.0292915	0.64874	0.894208	-0.243706	-0.330378	0.694696	-0.192154	0.0606168	-0.0931248	0.495208	0.490327	0.648083	0.480757	0.615337	0.235179	0.520111	-0.356943	0.686444	0.571754	0.899024	0.506279	0.303941	0.222365	0.150465	-0.0288228	0.314035	-0.0824188	0.362727	0.00248024	0.100604	0.672171	0.986775	0.776256	0.991082	0.411085	0.0918264	0.278237	0.12952	0.610296	0.548367	0.0274312	0.253142
PMM0459	cobM	PUTATIVE PRECORRIN-4 C11-METHYLTRANSFERASE	Biosynthesis of cofactors, prosthetic groups, and carriers	Cobalamin, heme, phycobilin and porphyrin	0.674806	-0.204867	0.117208	-0.0865428	0.524489	0.77471	-0.499262	-0.200618	0.367497	0.449766	0.462562	0.362489	0.761315	0.650295	0.720497	0.709902	0.396819	0.454773	0.350547	-0.0953455	0.657867	0.502185	0.178502	0.435599	0.148642	0.146363	0.0878248	-0.18838	0.409569	0.201505	0.309247	0.343643	0.024679	0.905036	0.986775	0.947514	0.991082	0.299924	0.154891	0.367673	0.000154944	0.304155	0.0329596	0.873421	0.986436
PMM0460	yvoC	prolipoprotein diacylglyceryl transferase	Cell envelope	Membranes, lipoproteins and porins	-0.997023	-0.105513	0.195104	-0.131115	-1.00379	-0.872849	-0.152991	-0.268335	-0.32255	0.215209	-0.298679	0.475185	0.841023	-0.815921	0.71092	-1.25853	-0.450752	-0.761775	-0.261628	-0.0985122	-0.0931081	0.0659135	-0.381323	0.147633	-0.257266	-0.267916	-0.342467	-0.133169	-0.0526362	0.0778054	0.187172	0.407338	-0.314855	0.355756	0.986775	0.38289	0.991082	-0.14792	0.662414	0.805425	0.807698	0.918605	-0.0825126	0.807357	0.975209
PMM0461	petA	apocytochrome f precursor	Photosynthesis and respiration	Cytochrome b6/f complex	-0.948258	0.685668	0.85793	0.94401	0.266162	-1.51472	0.671798	0.728706	0.351713	0.958034	0.790838	0.820825	1.21184	-0.856303	0.835692	-0.71085	-0.167158	-0.237404	0.48283	0.543146	0.131714	0.239309	-0.237612	0.128594	0.45799	0.57614	0.139268	0.471034	0.429748	0.286549	0.341993	0.455769	-0.346852	0.436547	0.986775	0.63451	0.991082	-0.610259	0.176043	0.392696	0.335678	0.647658	-0.664851	0.141708	0.55022
PMM0462	petC	Cytochrome b6-f complex iron-sulfur subunit	Photosynthesis and respiration	Cytochrome b6/f complex	1.15444	0.822323	1.45922	1.17464	0.171175	-0.0621453	0.370796	0.487353	0.810888	0.4319	0.445692	0.279609	0.796141	0.131646	1.19916	0.368186	0.258949	0.078123	0.156225	0.034548	0.284388	0.552413	0.554603	0.176462	0.285075	0.116541	0.107872	0.217228	-0.116649	0.288762	0.0678614	0.0980935	-0.910862	2.64824e-05	0.0129963	0.00218972	0.991082	0.13176	0.470905	0.666946	0.639128	0.821616	-0.100056	0.583244	0.937045
PMM0463		hypothetical protein PMM0463	Hypothetical	Conserved hypothetical protein	-0.725973	1.25493	0.310685	0.114848	-0.340189	-0.420917	0.448123	0.693858	-0.108713	0.493416	-0.230654	0.775419	1.00509	-0.821921	-0.0557898	-0.731025	-0.373783	-0.113994	0.566425	0.557916	0.188315	-0.452267	-0.0254498	0.773257	-0.172064	0.430349	0.55367	1.114	-0.164664	-0.694454	-0.342457	0.691754	-0.143403	0.734089	0.986775	0.782367	0.991082	-0.383278	0.367097	0.576429	0.4671	0.712446	-0.111403	0.791776	0.974385
PMM0464	tatC	Sec-independent protein secretion pathway component TatC	Cellular processes	Cell killing	-0.936438	-0.668516	-0.509305	-0.835808	-1.04375	-0.818359	-0.227655	-0.701687	-0.803763	-0.414854	-1.32495	-0.434073	-0.168826	-1.16503	-0.180916	-1.41881	-0.845272	-0.863249	-0.538594	-0.435144	-0.709593	-0.504867	-0.570569	-0.508603	-0.545634	-0.757684	-0.699786	-0.339212	-0.416875	-0.617556	-0.387189	-0.55562	0.039654	0.865665	0.986775	0.848286	0.991082	0.0110152	0.96251	0.990836	0.978529	0.996189	0.171002	0.467792	0.881579
PMM0465		hypothetical protein PMM0465	Hypothetical	No similarity	-0.805782	0.615682	0.315959	-1.02119	0.283866	-1.40296	0.72223	0.598163	-0.0135125	-0.0077996	-1.6133	-1.03085	0.464059	-0.874165	0.565864	-1.79886	-0.295887	-0.793354	-1.04251	-1.1083	-0.0764435	-0.598583	-0.331034	-0.314068	-0.698438	-0.734563	-0.412757	-0.945522	-0.252114	-0.42303	-0.593093	-0.858155	0.27416	0.563664	0.986775	0.683078	0.991082	0.255588	0.590221	0.758534	0.726077	0.874276	0.336332	0.479423	0.885713
PMM0466		possible secreted protein MPB70 precursor	Other categories	Other	0.264152	0.0799072	-0.194449	-0.0476937	0.188582	0.324017	-0.165379	-0.115363	0.129232	0.0657649	-0.403513	-0.200292	-0.0994827	0.231011	-0.295612	0.120742	0.182241	0.0694299	-0.312335	-0.217135	0.10261	0.0975156	0.014694	-0.210399	0.0363154	0.0281794	-0.0715103	-0.145246	0.19476	0.0862623	-0.351884	-0.0338289	0.0324852	0.839087	0.986775	0.839281	0.991082	0.0913667	0.568951	0.744567	0.610413	0.804375	0.103307	0.519906	0.90936
PMM0467	gmk	Guanylate kinase	Other categories	Other	-1.01361	0.446747	-0.355969	-0.508618	-0.636935	-1.1203	0.343118	0.155836	-0.300792	0.191476	-0.347087	0.150202	0.435709	-1.48901	0.100203	-1.32326	-0.380153	-0.535706	0.406407	0.285386	-0.127941	-0.624907	-0.166956	-0.208	0.901735	0.795538	0.467146	0.829894	-0.241165	-0.271294	0.500845	0.376337	0.0432906	0.907684	0.986775	0.927673	0.991082	-0.49254	0.194092	0.415487	0.395733	0.680232	-0.205401	0.583208	0.937045
PMM0468	psaJ	Photosystem I reaction centre subunit IX	Photosynthesis and respiration	Photosystem I	0.188359	-0.832961	-1.13954	0.266065	-1.68706	-0.289236	-1.79002	-1.25983	-1.18298	-0.793041	-1.80362	-1.22185	-0.936035	-0.292782	-1.22139	-0.898586	-1.03998	-0.383763	-0.932356	-0.779611	-1.29524	-1.2893	-1.00172	-1.10267	-0.169094	0.212324	-0.784116	-0.538339	-0.35143	-0.782485	-0.388739	-0.211728	-0.87702	0.00929092	0.458172	0.12625	0.991082	0.413173	0.197892	0.419621	0.198193	0.610296	0.0781375	0.804739	0.975209
PMM0469	psaF	photosystem I reaction centre PsaF protein	Photosynthesis and respiration	Photosystem I	-0.727153	-0.546883	-1.32824	-0.976303	-0.655607	-2.55947	-1.60692	-1.52892	-1.24843	-1.58744	-2.61228	-1.69989	-1.66337	-2.50369	-1.99722	-2.2799	-1.35481	-1.59709	-2.29623	-1.48802	-1.50898	-1.52323	-1.00514	-2.06775	-1.24605	-0.845567	-1.61376	-1.16636	-0.933912	-1.03613	-2.05035	-1.59648	-0.693084	0.0490741	0.986775	0.176064	0.991082	-0.324035	0.343806	0.559147	0.388406	0.675322	0.260735	0.444866	0.868399
PMM0470		probable o-sialoglycoprotein endopeptidase	Other categories	Other	0.605016	0.217235	-0.177885	0.390619	0.438927	0.977248	-0.566443	0.0742691	-0.0461965	0.00886477	-0.771871	0.202951	-0.383593	0.672148	-0.196519	0.416022	-0.200453	0.570746	-0.137476	0.295628	0.00707439	-0.0292651	0.191802	0.247483	-0.392997	0.227444	-0.281947	0.304279	0.213848	-0.115275	-0.303331	0.37669	-0.0277461	0.922583	0.986775	0.942538	0.991082	0.278577	0.333442	0.548197	0.429422	0.692082	0.255836	0.373753	0.832778
PMM0471	hli	High light inducible protein	Other categories	Adaptations and atypical conditions	0.587236	1.36864	-0.385386	-0.0652944	0.710912	0.879411	0.0847003	0.148175	0.605767	1.07599	0.797133	1.94594	0.896416	0.507231	0.0726041	0.395185	0.193555	0.47841	0.0887255	0.0543818	0.432216	0.657147	0.0962085	0.422858	0.19895	0.514771	-0.0614715	0.261507	0.630445	0.743007	-0.136256	0.637922	0.0795001	0.794615	0.986775	0.863275	0.991082	-0.638347	0.0441974	0.194437	0.123081	0.610296	-0.704099	0.027644	0.253576
PMM0472		putative Na+/H+ antiporter, CPA1 family	Transport and binding proteins	-	0.411831	-0.455784	-0.273526	0.0299895	0.361692	0.8198	-0.754432	-0.587861	0.39021	0.627454	0.13134	1.22157	0.437251	0.793615	0.481307	0.442133	0.312297	0.689859	0.93655	1.15421	0.0997788	1.137	0.474728	0.452523	0.573239	0.561771	0.18962	0.759405	0.447479	0.746926	0.818931	0.814989	0.0316719	0.912671	0.986775	0.943532	0.991082	-0.054066	0.851525	0.932781	0.838677	0.936229	-0.0516359	0.858122	0.986213
PMM0473	gltX	glutamyl-tRNA synthetase	Translation	Aminoacyl tRNA synthetases and tRNA modification	0.0394276	-0.184886	-0.314002	-0.62145	0.0799216	0.323129	-0.607951	-0.371889	0.109617	0.529042	-0.326585	0.352713	0.412031	-0.088559	-0.175437	-0.850471	0.445912	0.111429	0.780974	0.792851	0.387848	0.568637	-0.0264879	0.616112	0.71578	0.720535	0.875917	0.818689	0.715595	0.752965	0.676512	0.938047	0.12603	0.592857	0.986775	0.637982	0.991082	-0.341806	0.153795	0.367673	0.329194	0.647493	0.22033	0.35254	0.811297
PMM0474		Prochlorococcus/marine Synechococcus Hyper-Conserved Protein (PSHCP)	Hypothetical	Conserved hypothetical protein	-0.52244	-0.470244	0.54844	0.541394	-0.249365	-0.905397	0.218704	0.135359	-0.496332	-0.587328	-0.223975	-0.0758499	-0.608972	-0.659052	-0.221529	-0.523251	-0.345268	-0.182645	-0.0460429	0.0335328	-0.757506	-0.477063	0.0343519	0.0242448	-0.101071	0.122258	0.312967	0.0484014	-0.00373232	-0.0969171	0.234768	0.0667565	-0.224462	0.361789	0.986775	0.591086	0.991082	-0.15733	0.52103	0.70683	0.347186	0.660393	0.0518783	0.831834	0.980096
PMM0475	rplS	50S ribosomal protein L19	Translation	Ribosomal proteins	-1.17228	-0.365349	-1.44645	-1.55372	-0.00716749	-0.831313	-0.445979	-0.501816	-0.825355	-1.1133	-2.70017	-1.90707	-1.04079	-1.38504	-1.17856	-2.12919	0.419205	-0.477785	-0.573552	-0.909975	-0.138845	-0.299743	-0.123994	-0.429044	0.26524	0.322315	0.563156	-0.296148	0.258979	0.482916	-0.0697199	0.0181559	0.687882	0.0486484	0.986775	0.081915	0.991082	0.203077	0.547154	0.726017	0.694508	0.854425	1.38857	0.000284197	0.0214569
PMM0476		hypothetical protein PMM0476	Hypothetical	Conserved hypothetical protein	0.359995	0.799725	0.119679	0.308494	0.930993	0.61729	0.402482	1.1579	0.648798	0.258225	-0.952721	-0.295264	0.664315	-0.126397	0.252174	-0.499033	0.52971	0.410803	0.224591	0.245459	0.844663	0.0972813	0.426914	0.695121	0.0602415	0.809731	0.693558	0.423292	0.580474	-0.0517967	-0.206525	0.568791	0.380194	0.190655	0.986775	0.136355	0.991082	0.158005	0.581507	0.753225	0.726164	0.874276	0.601235	0.0431027	0.309929
PMM0477	map	methionine aminopeptidase	Translation	Protein modification and translation factors	-0.820727	0.653625	-0.0290786	-0.737042	1.25776	-0.689271	1.06494	0.720283	-0.687437	-0.764268	-1.83175	-1.2491	-1.01624	-2.19014	-0.604532	-2.13957	-0.566803	-1.05697	-0.920899	-1.02635	-0.877261	-0.982849	-0.326194	-0.58828	-0.960328	-0.828432	-0.583365	-0.967473	-1.08751	-1.07752	-1.14526	-0.812488	0.821734	0.0352606	0.888961	0.194832	0.991082	-0.354484	0.347383	0.562634	0.4916	0.728112	0.439492	0.246085	0.712914
PMM0478		short chain dehydrogenase	Hypothetical	Conserved hypothetical protein	-0.675416	-0.0906597	-0.208891	-0.752177	-0.393516	-0.615719	-0.652981	-0.596777	-0.0676054	0.198412	-0.610122	-0.340237	0.478889	-0.694265	0.183463	-1.04866	0.293588	-0.416952	0.225593	-0.0141488	-0.00237135	-0.0627477	-0.0945532	-0.525221	0.398997	-0.0407005	-0.196915	0.345347	-0.0442225	0.375416	0.0068875	0.124141	-0.132962	0.602785	0.986775	0.493224	0.991082	-0.0652556	0.798028	0.900494	0.877638	0.952877	0.0336648	0.894924	0.986436
PMM0479		hypothetical protein PMM0479	Hypothetical	Conserved hypothetical protein	0.450262	0.420672	0.73471	0.379791	0.248689	0.295383	0.258585	0.0965892	0.431575	-0.0457379	0.119746	0.0547799	0.347889	0.185177	0.660812	0.45699	0.207506	0.102794	0.410609	0.223494	0.328878	0.157796	1.25068	0.200318	-0.152878	-0.109719	0.148873	0.185131	-0.11809	-0.22471	0.239283	-0.222473	-0.271547	0.142187	0.986775	0.0348557	0.991082	0.272626	0.140672	0.351321	0.105997	0.610296	0.344328	0.065879	0.379571
PMM0480		hypothetical protein PMM0480	Hypothetical	Conserved hypothetical protein	1.03976	0.85218	0.717379	0.407192	0.515886	0.801511	0.219562	0.317493	0.913264	0.491517	0.668828	0.35494	1.42015	0.716562	1.67701	0.474694	0.477768	0.499626	0.743777	0.180918	0.995447	0.73547	1.17959	0.341604	0.295769	0.0158214	0.347682	-0.105117	0.249528	0.150361	0.328545	-0.184407	-0.290514	0.206564	0.986775	0.16747	0.991082	0.464967	0.0480259	0.204501	0.205912	0.610407	0.20589	0.367148	0.827581
PMM0481		hypothetical protein PMM0481	Hypothetical	Conserved hypothetical protein	-0.234177	0.0960408	0.454301	0.0893951	-0.374039	-0.302667	0.623177	0.599139	-0.436954	-0.150126	-0.151966	0.0396139	0.0974495	-0.440945	0.722643	-0.464151	-0.342767	-0.404513	-0.144466	0.400168	-0.157192	-0.301736	0.130232	0.0871851	-0.347375	-0.424059	-0.00664396	0.000569499	-0.479219	-0.221606	0.162346	-0.292165	0.0350126	0.890207	0.986775	0.914542	0.991082	0.153607	0.546079	0.726017	0.633725	0.81681	0.11448	0.652298	0.946886
PMM0482		Membrane protease subunit	Other categories	Other	-0.416463	1.31003	1.21954	1.18798	1.64558	0.159948	1.54702	1.61686	0.785639	1.1924	0.926175	1.47026	1.53935	0.633327	1.59918	1.70874	-0.727462	-0.828796	-0.44253	0.450367	-0.133239	0.0671785	-0.211429	-0.335453	-1.22999	-1.09406	-1.57293	-0.474676	-0.933828	-1.107	-1.25497	-0.86371	0.417079	0.250113	0.986775	0.477559	0.991082	0.27653	0.442581	0.644023	0.385296	0.672577	-1.24685	0.00158146	0.0689867
PMM0483	hemL	glutamate-1-semialdehyde aminotransferase	Biosynthesis of cofactors, prosthetic groups, and carriers	Cobalamin, heme, phycobilin and porphyrin	-0.0526152	0.000435314	0.870621	0.131545	0.0407088	0.0379842	0.0676061	-0.00233266	0.960763	0.691207	1.18551	0.912914	1.05356	1.29679	1.33005	1.5168	0.345375	0.168715	0.458013	0.309436	0.378088	0.635408	0.469992	0.238233	0.379212	0.0805426	0.352295	0.157566	-0.0613978	-0.00311168	0.111609	-0.0518454	-0.201505	0.205882	0.986775	0.417303	0.991082	0.361702	0.0277486	0.159969	0.0407272	0.610296	-0.507168	0.00299848	0.0840858
PMM0484	xthA	exodeoxyribonuclease III	DNA replication, recombination, and repair	-	0.110691	0.186933	-0.506231	-0.0907064	0.131557	0.0706409	-0.202671	-0.179924	-0.0436705	-0.106968	-0.325145	-0.09425	0.10106	0.000981971	0.0560807	0.155578	-0.187983	-0.128964	-0.202172	-0.358663	0.173978	0.0191619	0.0952033	-0.138074	-0.0369944	-0.0819995	-0.0931638	0.0540763	0.0227245	0.0235165	-0.475169	-0.119019	0.029729	0.8292	0.986775	0.87381	0.991082	0.220934	0.11714	0.317162	0.0294558	0.610296	0.180076	0.198125	0.642842
PMM0485		hypothetical protein PMM0485	Hypothetical	Conserved hypothetical protein	-1.39614	0.346383	0.547015	-0.271926	-1.60875	-2.46431	0.807117	0.711124	0.113498	-0.496679	-1.15333	-0.800991	0.230119	-1.80918	0.615078	-1.93791	0.167477	-1.0634	-0.389703	-0.514476	0.506804	-0.463826	0.417676	0.163238	-0.133123	-0.631255	0.584789	-0.393641	-0.901544	-0.335412	-0.0103246	-0.883843	-0.445037	0.468928	0.986775	0.65584	0.991082	-0.141097	0.817597	0.911762	0.854306	0.944258	0.740349	0.232276	0.699387
PMM0486		hypothetical protein PMM0486	Hypothetical	Conserved hypothetical protein	-0.113643	0.206296	0.230048	0.152264	-0.429508	-0.235514	0.181964	-0.058342	-0.139166	-0.18616	-0.741039	-0.0792234	-0.158094	-0.136997	-0.0521918	-0.426173	0.0584961	-0.230275	-0.373865	-0.302422	-0.0613488	-0.224593	0.22635	-0.0729792	0.000629778	-0.173899	0.000575338	-0.325183	-0.218494	-0.0797409	-0.0381616	-0.332998	-0.254091	0.11179	0.986775	0.156685	0.991082	0.093033	0.552231	0.729004	0.616314	0.805476	0.253254	0.112921	0.502638
PMM0487		hypothetical protein PMM0487	Hypothetical	Conserved hypothetical protein	-0.109669	-0.27638	-0.00701757	-0.0831468	0.0617067	0.236687	-0.266387	-0.029321	-0.142486	-0.158066	-0.684686	-0.332341	-0.374557	-0.0283921	-0.16625	0.0999544	-0.0684017	-0.0810539	-0.530422	-0.298747	-0.376218	0.0752366	-0.0973366	-0.0963843	-0.162508	-0.122675	-0.152567	-0.0842539	-0.0252561	0.260513	-0.199494	0.173652	0.119725	0.423409	0.986775	0.364601	0.991082	0.212084	0.161403	0.377184	0.239967	0.616473	0.205719	0.173894	0.610338
PMM0488		hypothetical protein PMM0488	Hypothetical	Conserved hypothetical protein	0.183608	0.236962	0.0374453	-0.159968	0.190874	0.0709755	-0.289975	-0.337221	0.330878	0.340019	-0.348953	-0.200693	0.240434	0.224278	-0.193446	-0.348805	0.502496	0.20803	-0.221967	-0.139055	0.284274	0.268871	-0.23199	-0.216997	0.43463	0.166585	-0.193401	-0.238939	0.226996	0.449804	-0.130898	-0.10069	-0.165849	0.436753	0.986775	0.340266	0.991082	-0.0496975	0.814788	0.911355	0.838103	0.936229	-0.00427315	0.983922	0.997129
PMM0489		ABC-type Fe3+ transport system, membrane component	Transport and binding proteins	-	-1.34112	-0.743886	-0.217456	-0.100654	-1.5953	-1.4969	-0.194797	-0.375305	-0.0476415	0.32338	-0.046365	0.884419	0.615848	-0.989541	0.520367	-1.33039	0.17349	-0.690705	0.737093	1.01653	-0.0775151	0.028771	0.244389	0.263637	0.382525	0.288375	0.475616	0.983209	0.117647	0.200296	0.747726	0.851739	-0.314797	0.448291	0.986775	0.523802	0.991082	-0.574377	0.171741	0.38795	0.353906	0.66394	-0.163628	0.692325	0.949181
PMM0490		Putative GTPase, G3E family	Hypothetical	Conserved hypothetical protein	-0.112298	-0.0709904	-0.27792	-0.11048	-0.442318	-0.0655501	-0.282832	-0.673403	0.142883	-0.0570999	-0.508217	-0.491133	0.222471	-0.124208	-0.257121	-0.603464	0.224704	-0.124079	-0.115633	-0.23735	-0.0481327	-0.101231	-0.2152	-0.750248	0.285818	-0.00140362	-0.184452	-0.13771	-0.0224519	-0.04268	-0.184145	-0.466871	-0.223104	0.243386	0.986775	0.181521	0.991082	0.0378113	0.841325	0.925649	0.877627	0.952877	-0.0503113	0.790005	0.973738
PMM0491		4a-hydroxytetrahydrobiopterin dehydratase (PCD)	Biosynthesis of cofactors, prosthetic groups, and carriers	Others	0.269093	0.0203277	-0.0581524	0.0431921	0.305237	0.51997	-0.623959	-0.667076	0.38071	0.0728052	-0.714138	-1.0142	0.65135	0.245854	1.057	0.0718241	0.176829	-0.177411	-0.45594	-0.607532	0.529645	0.328548	0.677351	-0.283458	0.346132	-0.104731	-0.293128	-0.601839	-0.147435	0.0459614	-0.731057	-0.773107	-0.185072	0.558349	0.986775	0.596326	0.991082	0.825211	0.0135442	0.129694	0.0877221	0.610296	0.631727	0.0531112	0.343026
PMM0492		hypothetical protein PMM0492	Hypothetical	Conserved hypothetical protein	0.0961866	-0.197	-0.61989	-0.324803	-0.00353428	0.233538	-0.603591	-0.479326	-0.161065	-0.0320556	-0.675268	-0.559306	-0.124598	-0.0633286	-0.302707	-0.21097	-0.163861	-0.204425	-0.480934	-0.414835	0.0522248	0.103384	0.0514857	-0.777125	-0.267338	-0.261568	-0.508399	-0.263886	0.0283978	-0.074209	-0.348069	-0.710817	0.0481486	0.819079	0.986775	0.852275	0.991082	0.181523	0.391567	0.59984	0.332913	0.647658	0.214416	0.312828	0.772059
PMM0493	cxp	Carboxypeptidase Taq (M32) metallopeptidase	Other categories	Other	-0.568104	-0.0662767	0.610829	0.125081	-0.923633	-0.419026	0.194491	0.0202326	0.111881	0.243625	0.0598782	0.503658	0.335327	-0.572044	0.357362	-0.967173	-0.0289255	-0.359499	0.267291	0.380892	-0.266469	0.0629705	-0.103885	-0.032828	0.161242	-0.0890484	0.235662	0.411899	-0.192479	0.0108802	0.185802	0.0157273	-0.307366	0.257437	0.986775	0.412465	0.991082	-0.441393	0.108218	0.30556	0.280229	0.629393	-0.314814	0.246361	0.712914
PMM0494	ppa	Inorganic pyrophosphatase	Central intermediary metabolism	Phosphorus compounds	-1.72918	-1.26467	-1.26189	-1.26855	-1.92721	-1.02342	-1.61137	-1.79518	-1.14674	-1.11862	-2.65154	-1.731	-1.31633	-1.6966	-1.188	-2.48266	-0.544123	-1.00625	-0.784573	-1.121	-0.652926	-0.836199	-0.515677	-1.19402	0.118793	-0.0382933	-0.432387	-0.416033	-0.607543	-0.347133	-0.195524	-0.442652	-0.208221	0.466641	0.986775	0.409643	0.991082	-0.00892149	0.974993	0.994964	0.985251	0.998149	0.862267	0.0049943	0.115339
PMM0495	hemC	porphobilinogen deaminase	Biosynthesis of cofactors, prosthetic groups, and carriers	Cobalamin, heme, phycobilin and porphyrin	-1.70285	-1.89965	-1.11453	-1.04541	-1.7025	-1.87558	-1.68219	-1.74986	0.0150235	0.10712	-1.31932	-0.800437	-0.349279	-1.76667	-1.0973	-2.35632	0.751924	-0.291296	0.238025	-0.0209827	0.479642	0.0743246	0.0184922	0.950042	0.301254	0.585717	0.454019	0.157425	0.319345	0.30854	-0.314927	0.471374	-0.311921	0.363582	0.986775	0.239298	0.991082	-0.892989	0.0134402	0.129329	0.158734	0.610296	0.880029	0.0146963	0.191053
PMM0496	rpoD1	major RNA polymerase sigma factor, type I	Transcription	RNA synthesis, modification, and DNA transcription	-3.54173	-1.98876	-2.4999	-2.49651	-2.44618	-3.43111	-2.53975	-2.20901	0.672968	0.302355	0.313073	-0.402196	0.0484791	-2.17363	-0.627489	-1.25467	1.14929	0.800615	0.58988	0.0551666	1.05302	0.556077	0.3412	0.546241	0.274171	0.223546	0.288132	-0.381579	0.606099	0.272049	0.217785	0.353877	-0.024787	0.945849	0.986775	0.955122	0.991082	-1.22338	0.00220709	0.0683218	0.075158	0.610296	0.402585	0.275346	0.735379
PMM0497	priA	primosomal protein N' (replication factor Y)	DNA replication, recombination, and repair	-	0.896017	0.158031	0.0123632	0.262188	0.519536	1.01448	0.0282527	0.149453	0.227718	0.53291	0.0234118	0.384736	0.379776	0.806103	0.144654	0.85792	0.143823	0.807213	0.399281	0.668706	0.36655	0.411401	-0.0265337	0.580587	0.208403	0.656463	0.282983	0.535576	0.514848	0.123537	0.219404	0.833115	0.0957792	0.674854	0.986775	0.756719	0.991082	0.254919	0.26895	0.488842	0.264691	0.621201	0.0408071	0.857961	0.986213
PMM0498		hypothetical protein PMM0498	Hypothetical	Conserved hypothetical protein	0.126923	-0.268467	-0.0182566	0.00617603	0.102389	-0.00536362	-0.271443	-0.0429488	0.0790773	-0.0295495	-0.082869	-0.202287	-0.156116	0.112795	-0.0297879	0.0434679	0.00646074	0.0367384	-0.129277	-0.0846343	-0.0661041	-0.0123635	0.056191	-0.180407	0.0306695	0.0129328	-0.0697861	0.0179315	0.0078986	0.261314	-0.0153747	-0.0115644	-0.0159355	0.885802	0.986775	0.893731	0.991082	0.051497	0.643173	0.793285	0.553133	0.767893	0.00823627	0.94082	0.991393
PMM0499	argB	acetylglutamate kinase	Amino acid biosynthesis	Glutamate family / Nitrogen assimilation	0.942785	-0.764851	-0.36786	-0.604707	0.231587	1.54834	-0.741574	-0.850342	-0.211797	-0.431377	-1.03949	-0.272568	-0.346699	0.946687	-0.223004	0.581509	-0.323398	0.284877	-0.156684	-0.353031	-0.618875	-0.135819	-0.41164	-0.766484	0.0382413	-0.0315055	-0.214565	-0.273882	0.378375	0.177398	-0.0779449	0.0569949	0.24566	0.532069	0.986775	0.731304	0.991082	0.728431	0.0714022	0.242496	0.103716	0.610296	0.00560325	0.988587	0.998526
PMM0500		hypothetical protein PMM0500	Hypothetical	Conserved hypothetical protein	-1.56268	-0.373172	-0.553126	-0.0845236	-0.793737	-1.62638	-0.229542	-0.112446	-0.771299	-0.248127	-1.34598	-0.263846	-0.250588	-1.75973	-0.688029	-2.28589	-0.51541	-1.34947	-0.923691	-0.156739	-0.913006	-0.662225	-0.650818	-0.634778	-0.250887	-0.0492229	-0.463964	-0.409564	-0.424895	-0.0716906	-0.719117	-0.11993	-0.04715	0.901461	0.986775	0.923676	0.991082	-0.588747	0.130282	0.333527	0.325911	0.645783	-0.0578949	0.879171	0.986436
PMM0501		hypothetical protein PMM0501	Hypothetical	Conserved hypothetical protein	-0.257665	1.10929	0.616584	0.452417	-0.0588287	0.116865	0.497195	0.67183	0.525969	0.460709	-0.553841	-0.254267	0.889105	-0.706184	0.298213	-1.28304	-0.220669	-0.30887	-0.125977	-0.195808	0.378597	-0.152453	0.228085	-0.18616	-0.102605	-0.104833	0.250239	-0.218104	-0.191419	-0.192258	-0.49228	-0.778432	-0.173391	0.605838	0.986775	0.62121	0.991082	-0.245119	0.466812	0.664023	0.679337	0.846101	0.022375	0.946777	0.99221
PMM0502		possible single-stranded DNA-binding protein	Hypothetical	Conserved hypothetical protein	1.20106	1.13163	0.561642	-0.921011	1.57363	1.51949	0.875201	0.046438	1.10422	-0.131457	-1.57525	-0.638862	0.633706	1.05	1.00182	0.513458	-0.184141	-0.152761	-0.902988	-1.20306	0.333309	0.126428	0.54807	-0.669783	-0.611612	-0.669834	-1.05327	-1.27731	-0.336754	-0.40952	-1.1311	-1.31838	0.51036	0.277728	0.986775	0.43647	0.991082	1.11008	0.0230795	0.151153	0.139168	0.610296	0.394842	0.398959	0.846401
PMM0503		possible precorrin-6X reductase	Biosynthesis of cofactors, prosthetic groups, and carriers	Cobalamin, heme, phycobilin and porphyrin	-0.0659221	-0.0359707	0.0508137	0.0663192	-0.248054	0.132215	-0.11935	-0.225672	-0.269597	0.165923	-0.325734	-0.210668	-0.118764	-0.283674	-0.0173534	-0.229252	-0.0163465	-0.0682843	0.0363995	0.176724	-0.0588515	-0.290153	-0.223509	-0.125021	0.0137839	-0.0651268	-0.0394922	0.0280833	0.0154288	0.0372696	0.0623415	0.0299662	-0.119025	0.295651	0.986775	0.272664	0.991082	-0.00224225	0.984118	0.997686	0.986547	0.998149	-0.0143648	0.898537	0.986436
PMM0504		CutA1 divalent ion tolerance protein	Cell envelope	Membranes, lipoproteins and porins	0.0702169	0.0317951	0.331481	-0.482281	-0.341876	0.0307415	0.219894	-0.388624	0.237377	0.553944	-0.0689585	-0.0566326	0.151788	-0.315802	0.473284	-0.579872	0.0932533	0.216613	0.434791	0.258209	0.274543	0.371481	0.39936	-0.0191834	0.466174	0.433181	-0.0742812	0.231434	0.218162	0.169314	0.690384	0.148545	-0.107769	0.613326	0.986775	0.649248	0.991082	-0.234083	0.276594	0.49721	0.437369	0.695021	0.0901176	0.672391	0.946886
PMM0505		Possible carbohydrate kinase	Other categories	Other	0.190179	0.111005	-0.279319	-0.290971	-0.0526405	0.147658	-0.245252	-0.225218	0.148944	0.407355	-0.470713	-0.0417402	0.179841	0.118958	-0.198553	-0.465705	0.415409	0.0943192	-0.0752603	0.28108	0.349693	0.469394	0.0554011	0.176531	0.376758	0.386529	0.30648	0.0458743	0.397225	0.848538	0.336688	0.321014	-0.0265863	0.884918	0.986775	0.871091	0.991082	-0.102326	0.578511	0.752065	0.683016	0.846975	0.251793	0.177778	0.61657
PMM0506	purA/adeK	adenylosuccinate synthetase	Purines, pyrimidines, nucleosides, and nucleotides	Purine ribonucleotide biosynthesis	0.614589	-0.487465	-0.164247	0.27439	0.0771055	0.550292	-0.442967	-0.486604	-0.390586	-0.466772	-1.11579	-0.30335	-0.228057	0.735869	-0.399745	0.150394	-0.0927843	0.229777	0.0939325	-0.0011911	-0.370255	-0.0996724	-0.381033	-0.204728	0.206348	0.167685	0.308831	0.106986	0.285397	0.235991	0.100362	0.215327	-0.13486	0.575814	0.986775	0.708816	0.991082	0.633739	0.0129558	0.127808	0.0929874	0.610296	0.305202	0.210841	0.673772
PMM0507	psb27	Photosystem II protein Psb27	Photosynthesis and respiration	Photosystem II	-1.03597	-1.42828	-0.935192	-1.03839	-1.07294	-0.850061	-0.908961	-1.07677	-1.08944	-2.39761	-2.27806	-2.56773	-1.52608	-1.17558	-1.62915	-1.77255	-0.119168	-1.04223	-1.1219	-1.25608	-0.491651	-1.09726	-0.152264	-1.19272	-0.449796	-0.731701	0.0265559	-1.10027	-0.560409	-0.344917	-0.665722	-0.909086	0.132277	0.648397	0.986775	0.336756	0.991082	0.557372	0.0625326	0.226062	0.199179	0.610296	1.34974	6.7755e-05	0.00950023
PMM0508	proS	prolyl-tRNA synthetase	Translation	Aminoacyl tRNA synthetases and tRNA modification	0.464214	0.158383	-0.132128	-0.14122	0.514676	0.74481	-0.295713	-0.209308	-0.0693341	-0.292049	-1.04787	-0.744463	-0.332221	0.429059	-0.657194	0.315391	0.045374	0.223633	-0.417441	-0.430461	-0.25186	-0.0186595	-0.476609	-0.640144	0.211041	0.242512	-0.160224	-0.231014	0.134253	-0.0738177	-0.29564	-0.251008	0.101304	0.698311	0.986775	0.747536	0.991082	0.477188	0.0760088	0.250344	0.212226	0.611346	0.191611	0.4651	0.881579
PMM0509		possible Helix-turn-helix domain of resolvase	Regulatory functions	-	0.290507	1.1908	0.22323	0.124248	0.166717	0.158496	1.11605	0.771613	0.188665	0.0769803	-0.322488	-0.134404	0.665962	-0.0354794	0.64395	0.0941154	-0.222986	0.056427	0.0159157	0.0167998	0.413248	0.191238	0.092336	0.660019	-0.483824	-0.385049	0.530532	0.187321	-0.0106335	-0.180048	-0.0642466	-0.286789	0.0960235	0.698605	0.986775	0.788162	0.991082	0.389949	0.123665	0.326723	0.129214	0.610296	0.387022	0.126386	0.527863
PMM0510		possible Reverse transcriptase (RNA-dependent	Other categories	Transposon-related functions	-2.01479	-1.7409	-1.42542	-1.46928	-1.36081	-1.71587	-0.975929	-1.60791	-1.03638	-1.56026	-1.92775	-1.7541	-1.22436	-1.67835	-1.1787	-2.17625	-0.394483	-1.26215	-0.383304	-1.05793	-0.33759	-1.43985	-0.070046	-0.632154	0.144128	-0.103507	0.476776	0.0376144	-0.362079	-0.550721	-0.113145	-1.17206	0.247469	0.395351	0.986775	0.291949	0.991082	0.00520772	0.985632	0.997733	0.986844	0.998149	0.949712	0.00262818	0.0770018
PMM0511	ppa	Inorganic pyrophosphatase	Other categories	Other	0.175928	-0.355623	0.794688	-0.0463521	-0.430167	0.650091	0.00501464	0.284782	0.0378378	-0.22066	-0.767293	-0.257544	0.488751	0.379539	0.680805	0.487568	-0.267482	-0.170843	-0.0492442	-0.277916	0.120419	-0.223695	0.267931	-0.0652025	0.334505	-0.00639106	0.382391	0.0385808	-0.237344	-0.645915	0.412976	-0.206547	-0.0147302	0.949789	0.986775	0.966202	0.991082	0.811081	0.00163988	0.0637662	0.0119532	0.610296	0.326778	0.169975	0.610338
PMM0512	arsC	putative arsenate reductase	Cellular processes	Detoxification	-0.156122	-0.622348	0.284892	0.0642776	-0.659735	0.0411798	0.574888	0.144149	-0.591937	-0.338692	-0.294832	0.106118	-0.238621	-0.272063	0.167183	0.224101	-0.704028	-0.234781	0.0906647	0.675298	-0.611885	-0.885121	-0.287973	0.0688215	-0.375627	-0.406187	-0.108011	0.244825	-0.261277	-0.450677	0.146878	0.517034	0.132445	0.644978	0.986775	0.695264	0.991082	0.249986	0.386905	0.596754	0.247272	0.616993	-0.149204	0.603921	0.940741
PMM0513	lepB	Signal peptidase I	Cellular processes	Protein and peptide secretion	0.308186	-0.214337	-0.388077	-0.440604	0.329671	0.707216	-0.33595	-0.655639	0.0747312	-0.0581641	-0.596855	-0.452865	-0.215555	0.429421	-0.403032	0.307411	0.251253	0.262923	0.00500606	-0.3576	0.0584094	0.113383	-0.182956	-0.225075	0.270841	0.269853	0.416957	-0.536209	0.445183	0.385471	-0.0102074	-0.111564	0.195033	0.465307	0.986775	0.606731	0.991082	0.287849	0.284014	0.505457	0.306318	0.636376	0.199229	0.455859	0.877148
PMM0514		putative dihydroorotase	Regulatory functions	-	0.0530804	-0.543558	-0.366579	-0.11263	-0.0958606	0.277163	-0.365325	-0.499944	-0.105666	-0.252099	-0.670916	-0.438654	-0.470933	0.112021	-0.570984	-0.00438347	0.0229139	-0.0350661	-0.180205	-0.253592	-0.17592	0.013019	-0.509342	-0.349615	0.326574	0.214213	0.0381452	-0.0707448	0.0475046	0.39551	0.294855	0.202313	0.07143	0.695062	0.986775	0.753415	0.991082	0.133264	0.466172	0.663594	0.548364	0.763973	0.111369	0.541918	0.920628
PMM0515	cobC	possible alpha-ribazole-5'-P phosphatase	Biosynthesis of cofactors, prosthetic groups, and carriers	Cobalamin, heme, phycobilin and porphyrin	-0.251879	-0.669759	-0.673416	-0.506185	-0.112918	0.187637	-0.528271	-0.876082	-0.537213	-0.920367	-1.41852	-1.1868	-1.13027	-0.17165	-1.29542	-0.408263	-0.247803	-0.309673	-1.10474	-1.19474	-0.92101	-0.520996	-1.11307	-1.23956	-0.292233	-0.221004	-0.665988	-0.958073	-0.265838	-0.191256	-0.972205	-0.690872	0.192901	0.496711	0.986775	0.488411	0.991082	0.264324	0.353505	0.567814	0.459877	0.708603	0.0670658	0.812494	0.975209
PMM0516		Possible membrane associated protease	Translation	Degradation of proteins, peptides, and glycopeptides	-0.0654345	-0.0317652	-0.0604509	-0.204969	0.0552294	-0.0741594	-0.0589862	-0.24638	-0.0761204	0.0781306	-0.339057	-0.153099	-0.208609	0.019876	-0.33475	-0.411996	-0.0404612	-0.105321	-0.331616	-0.207209	-0.187002	-0.01354	-0.226182	-0.475783	0.0827985	-0.0553558	-0.304328	-0.0143244	-0.0659841	-0.0345988	-0.369533	-0.374312	0.00958098	0.94178	0.986775	0.901111	0.991082	-0.111333	0.399218	0.60468	0.418701	0.687508	-0.103091	0.434599	0.864757
PMM0517		hypothetical protein PMM0517	Hypothetical	No similarity	-0.409499	-0.921228	-0.197832	-0.282933	-0.9373	-0.739584	-0.153061	-0.308407	-0.403358	-0.253734	-0.0904728	-0.301355	-0.174157	-0.315547	-0.226976	-0.694456	0.0908694	-0.367162	-0.285046	0.0734087	-0.345099	-0.336009	0.324957	-0.0311577	-0.418623	-0.544435	-0.29827	0.126512	-0.589426	-0.228238	-0.210112	-0.549245	-0.0817151	0.681475	0.986775	0.749536	0.991082	-0.0905541	0.649336	0.798651	0.53236	0.750196	0.165403	0.408367	0.847266
PMM0518	ftsI	transpeptidase involved in septal peptidoglycan synthesis (peptidoglycan synthetase precursor)	Regulatory functions	-	0.138564	-0.0198061	0.125474	0.10776	-0.0854861	0.444386	-0.128999	-0.00991703	0.79719	1.18308	0.744978	1.68729	0.63891	0.264591	1.05624	0.336357	0.426186	0.308165	0.856536	1.20818	0.296937	0.838294	0.834457	1.34773	-0.0388972	0.0320192	0.111361	0.151437	0.30779	0.5427	0.572727	0.620559	-0.0330021	0.882481	0.986775	0.82331	0.991082	-0.529109	0.0239789	0.153797	0.112081	0.610296	-0.273779	0.226403	0.693338
PMM0519	tal	Transaldolase	Other categories	Other	0.0134021	2.19694	0.967356	0.843348	1.94896	-0.438942	1.67994	1.64213	0.898453	1.06331	-0.138326	0.544037	1.06245	-1.49658	1.04531	-1.19024	-0.490996	-0.96364	-1.06564	-0.508577	-0.342041	-0.562256	-0.134149	-0.535012	-1.75474	-1.63133	-1.69983	-1.56917	-1.63586	-1.64819	-2.13599	-1.73066	0.202761	0.69024	0.986775	0.786127	0.991082	-0.736634	0.154898	0.367673	0.380119	0.671894	-0.985233	0.0607381	0.362747
PMM0520		geranylgeranyl reductase family protein	Other categories	Other	0.878464	0.499332	0.662521	0.0680253	0.839486	1.17258	-0.209972	0.422688	0.819708	1.21471	0.275349	1.31986	1.13122	1.07281	0.839219	0.654586	0.325935	0.579882	0.717537	0.833613	0.195918	0.572719	-0.23829	0.540306	0.0033625	0.0776839	0.035821	0.148273	0.268063	-0.0644053	-0.11911	0.0350456	0.0291094	0.906026	0.986775	0.935945	0.991082	0.0170539	0.944856	0.983432	0.950845	0.989342	-0.639742	0.0143103	0.187483
PMM0521	frr	ribosome releasing factor	Other categories	Other	-0.669939	0.24144	0.186405	-0.105818	-0.093603	-0.590373	-0.181884	-0.423814	0.25278	-0.0563171	-1.01542	-0.655325	0.0546597	-0.974902	-0.283302	-2.0869	0.0914096	-0.442827	-0.12446	-0.391574	-0.0787407	-0.632334	-0.665375	-0.70743	-0.0820225	-0.387757	-0.187435	-0.601585	-0.311579	-0.426636	-0.584227	-0.855959	-0.23544	0.464673	0.986775	0.37052	0.991082	-0.454041	0.164109	0.379889	0.449209	0.701882	-0.152399	0.635021	0.946886
PMM0522	pyrH/smbA	uridylate kinase	Purines, pyrimidines, nucleosides, and nucleotides	Pyrimidine ribonucleotide biosynthesis	1.35385	-0.130352	0.0444887	-0.296713	0.294427	1.41496	-0.423928	-0.738562	-0.0634498	-0.465966	-1.82987	-0.886537	-0.760436	0.664623	-0.304267	0.104303	0.190249	0.397778	-0.14665	-0.225442	-0.454935	-0.191212	-0.0906377	-0.499527	0.152118	0.0800295	0.0734969	0.0836427	-0.230883	-0.186912	-0.16571	-0.380902	-0.106094	0.785016	0.986775	0.867624	0.991082	0.737511	0.0661364	0.232663	0.181548	0.610296	0.502378	0.20305	0.653421
PMM0523	cobO	Cob(I)alamin adenosyltransferase	Biosynthesis of cofactors, prosthetic groups, and carriers	Cobalamin, heme, phycobilin and porphyrin	0.553233	1.23553	0.531548	-0.2266	1.09358	0.537297	0.890149	1.06451	0.275496	-0.233249	-0.768906	-0.909406	0.276903	0.0796077	-0.0455069	-0.418133	-0.0771426	0.0124208	-0.879308	-0.894213	0.0195052	-0.134771	-0.415531	-0.755327	-0.772924	-0.479742	-0.875265	-1.2844	-0.408741	-0.634267	-1.02893	-0.936716	0.372955	0.201447	0.986775	0.314063	0.991082	0.382234	0.190796	0.412201	0.27358	0.623737	0.0874853	0.76108	0.964144
PMM0524		Phage integrase family	Other categories	Transposon-related functions	0.498708	-0.133258	0.0692336	-0.0152736	0.311756	0.463688	-0.247074	-0.220196	0.436134	0.404033	0.0321671	-0.00443042	0.180412	0.325549	0.0086677	0.18876	0.629415	0.374921	0.253785	0.0921914	0.262237	0.407281	0.231145	0.0792331	0.164631	0.191984	0.172682	-0.0724407	0.254172	0.385771	0.0336528	0.0399235	-0.0278092	0.868543	0.986775	0.907317	0.991082	-0.0411286	0.806683	0.905903	0.77275	0.898642	0.0279983	0.867657	0.986254
PMM0525		ferrochelatase	Other categories	Other	0.950278	-0.185367	-0.00285025	-0.0494063	0.441201	0.904594	-0.322412	-0.126788	-0.574692	-0.630689	-0.73139	-0.289895	-0.565479	0.705261	-0.614322	0.475051	-0.339954	0.54818	-0.323865	-0.314173	-0.600142	-0.304331	-0.383495	-0.391847	-0.104907	0.0643588	-0.0449627	0.0670105	0.0204732	-0.127133	-0.113689	0.160187	0.0459854	0.871614	0.986775	0.907967	0.991082	0.556794	0.0585504	0.216449	0.204713	0.610296	0.136713	0.63156	0.946552
PMM0526	ilvH	acetolactate synthase III large subunit	Amino acid biosynthesis	Branched chain family	0.0466423	0.648295	0.715166	-0.0728874	0.2933	0.100326	0.715338	0.522502	0.493794	0.778106	-0.260245	0.419762	0.461309	0.0605953	0.483124	-0.18889	0.10218	0.115609	0.53966	0.344231	0.199105	0.208334	0.352541	0.095459	0.165071	0.276505	0.17644	0.278355	0.136185	0.261802	0.107672	0.254286	0.0735628	0.712923	0.986775	0.773673	0.991082	-0.15382	0.443635	0.644975	0.596345	0.799386	-0.143995	0.472988	0.881579
PMM0527		hypothetical protein PMM0527	Hypothetical	Conserved hypothetical protein	0.0320753	0.146839	0.359715	-0.0491019	-0.404975	-0.153637	-0.257188	-0.016398	0.0330068	0.106851	0.176661	0.0587587	0.0648506	-0.014347	0.182708	-0.219276	-0.325712	-0.0109746	0.119257	-0.164405	-0.0972609	-0.439756	0.225513	0.00102281	-0.0346667	-0.118277	0.388211	0.110579	-0.0547664	-0.142674	0.101472	0.169668	-0.330431	0.0305625	0.821837	0.0342437	0.991082	-0.0903353	0.537812	0.719649	0.376066	0.671894	-0.171439	0.246596	0.712914
PMM0528		DUF152	Hypothetical	Conserved hypothetical protein	0.202228	-0.0230517	-0.162075	-0.0511859	0.481886	0.0526019	-0.115474	-0.29346	0.207647	-0.1129	-0.120249	-0.041967	-0.133064	0.190884	-0.185509	-0.0699509	0.0498171	0.0795182	-0.00290803	-0.290409	0.0984446	0.14913	-0.108705	-0.0939542	0.232113	-0.0455201	0.305971	-0.0562204	0.181431	0.0735705	0.000493557	-0.0599225	0.0399097	0.785608	0.986775	0.837245	0.991082	-0.0325425	0.824426	0.91491	0.784065	0.905364	0.0280964	0.848081	0.98559
PMM0529		hypothetical protein PMM0529	Hypothetical	Conserved hypothetical protein	0.618692	-0.12485	0.113434	0.0957054	0.479681	0.497573	-0.0753757	0.087121	-0.385735	-0.192901	-0.490568	-0.164026	-0.358904	0.58401	-0.351564	0.247224	0.166993	0.196955	0.185895	0.581425	-0.227299	-0.266839	-0.41677	-0.44965	0.664964	0.487716	0.7564	0.14841	0.228316	0.221499	0.255046	0.339898	0.0715046	0.710289	0.986775	0.748361	0.991082	0.338499	0.0868388	0.271744	0.246344	0.616993	-0.0318317	0.86852	0.986254
PMM0530	rpsA	30S ribosomal protein S1	Translation	Ribosomal proteins	-0.370201	-0.116526	-0.433775	-0.384151	0.0214044	0.0414871	-0.0746392	-0.201257	-0.341877	-1.10342	-1.92602	-1.58642	-1.12233	-0.419502	-1.18546	-0.93944	0.0626144	-0.441142	-0.867542	-1.05397	-0.414993	-0.703976	-0.485295	-1.18742	-0.0486956	-0.371345	-0.137498	-0.705657	-0.435205	-0.194016	-0.849028	-0.660037	0.272912	0.312545	0.986775	0.0250301	0.991082	0.322754	0.234107	0.45261	0.444547	0.698205	0.541513	0.0510504	0.336591
PMM0531		Creatininase	Other categories	Other	-0.70869	-0.923043	-0.120935	0.0911786	-0.765244	-0.615654	-0.302107	-0.352163	-0.305186	-0.337507	-0.8102	0.253935	-0.767096	-1.07062	-0.349908	-1.15894	0.240132	-0.353865	0.340445	0.778524	-0.468689	-0.455585	0.0975043	0.24988	0.372783	0.683201	0.935415	0.883656	0.0320966	0.0339666	0.219778	0.780389	-0.0934193	0.725967	0.986775	0.739747	0.991082	-0.536901	0.0517569	0.210334	0.109203	0.610296	0.155517	0.560374	0.926786
PMM0532		hypothetical protein PMM0532	Hypothetical	Conserved hypothetical protein	-1.03278	0.112223	0.0787475	-0.797363	-0.431193	-1.25796	0.155455	-0.197891	-0.0518602	-0.704195	-1.24151	-0.871824	0.00164515	-1.90663	0.302919	-2.0825	0.171967	-0.895281	-0.515386	-0.793213	0.402922	-0.687765	0.661636	0.0369532	-0.198226	-0.546608	0.0226548	-0.511464	-0.808942	-0.820899	-0.464715	-0.824202	-0.0231033	0.957415	0.98711	0.958065	0.991082	-0.203795	0.638319	0.792049	0.776914	0.901592	0.820784	0.06621	0.379571
PMM0533		hypothetical protein PMM0533	Hypothetical	Conserved hypothetical protein	-0.00568603	-1.22447	-0.264518	-0.249776	-0.607182	-0.277187	-0.360506	-0.317249	-0.894386	-0.995848	-1.19048	-0.280627	-0.974024	-0.381396	-0.42155	-0.963934	-0.389922	-0.334672	-0.414397	-0.188638	-0.738446	-0.747913	-0.210225	-0.510042	0.0149361	-0.0756321	0.3949	0.207981	-0.433221	-0.296022	0.0615886	-0.137364	0.045581	0.83468	0.986775	0.879516	0.991082	0.155108	0.47948	0.674226	0.567338	0.779892	0.288677	0.193174	0.637311
PMM0534	accA	acetyl-CoA carboxylase alpha subunit	Fatty acid, phospholipid and sterol metabolism	-	0.528602	-0.775519	-0.316226	-0.141354	-0.0887413	0.510426	-0.299533	-0.0928686	-0.85583	-1.02978	-1.41678	-0.675933	-0.906686	-0.00304133	-0.623578	-0.214853	-0.32001	0.233909	-0.367501	-0.0476379	-0.731761	-0.416932	-0.192349	-0.498158	0.298796	0.251625	0.497682	0.228904	0.0245635	-0.188684	0.203885	0.00630237	0.183445	0.43188	0.986775	0.592765	0.991082	0.557542	0.0222884	0.149575	0.0759052	0.610296	0.534781	0.0277869	0.253701
PMM0535		short chain dehydrogenase	Regulatory functions	-	1.68767	-0.750221	-0.157455	-0.0645675	0.905031	1.94715	-0.714144	-0.174504	-0.679488	-0.916173	-1.43929	-0.758625	-1.14349	1.09758	-0.96719	0.759797	-0.845717	0.98622	-0.502214	-0.503257	-0.88417	-0.552791	-0.969458	-0.605367	-0.15828	0.488829	-0.00370634	-0.174407	0.118718	-0.413373	-0.265935	0.232572	0.312026	0.55774	0.986775	0.706887	0.991082	0.885068	0.1038	0.297893	0.225193	0.611416	0.195448	0.712939	0.950746
PMM0536	folE	putative GTP cyclohydrolase I	Biosynthesis of cofactors, prosthetic groups, and carriers	Folic acid	-1.45777	-1.79396	-1.23982	-1.09893	-1.67566	-1.39406	-1.01734	-1.35815	-1.72652	-2.3647	-2.78825	-2.48668	-2.61816	-2.06532	-2.23739	-2.60834	0.051729	-0.958416	-0.48296	-0.547615	-0.843552	-1.43774	-0.553149	-1.03627	0.527128	0.255035	0.579222	0.256911	-0.589499	-0.391911	0.0276222	-0.0403094	0.0363187	0.876856	0.986775	0.863772	0.991082	-0.0407665	0.861926	0.938414	0.882715	0.954694	1.37386	2.66612e-06	0.000993082
PMM0537	trpF	phosphoribosylanthranilate isomerase	Amino acid biosynthesis	Aromatic amino acid family	-0.104733	-0.518298	-0.468309	-0.240296	-0.326679	-0.0713439	-0.332383	-0.558857	-0.276337	-0.319634	-0.985412	-0.809926	-0.277857	-0.121021	-0.844927	-0.702934	0.128266	-0.106187	-0.23495	-0.289704	-0.383356	-0.377261	-0.695532	-0.642154	0.54063	0.431114	0.332314	-0.0836548	0.0103339	0.181023	-0.390626	-0.0737806	0.0105932	0.954851	0.986775	0.9418	0.991082	0.111142	0.55381	0.730079	0.667764	0.839194	0.0732511	0.695841	0.949181
PMM0538		hypothetical protein PMM0538	Hypothetical	Conserved hypothetical protein	0.0275161	0.0235079	0.052108	-0.151836	-0.181776	0.0208061	-0.0665837	-0.0508642	0.228188	0.0484697	0.122454	-0.0585741	0.0560129	0.0483142	0.202193	-0.218426	-0.0177568	-0.0714074	-0.222519	0.0236336	-0.0108738	0.0446068	0.0107594	-0.0271794	0.0646482	-0.12614	-0.230761	-0.047941	-0.144178	-0.0893957	-0.161857	-0.152882	-0.0574284	0.583205	0.986775	0.397455	0.991082	-0.063111	0.546741	0.726017	0.577535	0.784509	-0.0808063	0.441331	0.866333
PMM0539	lplA	Lipoate-protein ligase A	Biosynthesis of cofactors, prosthetic groups, and carriers	Lipoate	0.0681317	-0.196108	-0.128746	-0.0291971	0.254755	0.226102	0.185422	-0.183988	0.0430731	0.449747	-0.279879	-0.12891	0.45401	0.201718	0.150191	-0.14193	0.0301466	0.054828	-0.223886	-0.221106	0.248996	0.427914	-0.0137794	-0.0786807	-0.041842	0.0264948	-0.313535	-0.328607	0.115935	0.30342	-0.229529	-0.192507	0.192053	0.256972	0.986775	0.166913	0.991082	0.144989	0.389663	0.598053	0.495917	0.728112	0.125104	0.457138	0.877866
PMM0540	psaM	Photosystem I reaction centre subunit XII	Photosynthesis and respiration	Photosystem I	-1.36339	-1.08633	-0.882889	-0.606885	-1.00699	-1.76686	0.0957186	-0.880852	-1.33356	-1.9421	-1.59588	-1.96532	-1.93461	-0.963444	-1.07099	-2.23419	-1.13477	-1.8542	-2.05806	-1.71607	-0.902601	-1.60669	-0.418979	-1.31186	-1.217	-1.32169	-1.08068	-1.04657	-1.2468	-1.17154	-1.27643	-1.48144	0.0951281	0.761944	0.986775	0.829665	0.991082	0.15841	0.614491	0.77373	0.672	0.841285	0.649185	0.0463604	0.319426
PMM0541		hypothetical protein PMM0541	Hypothetical	Conserved hypothetical protein	-1.48477	-1.21364	-0.970474	-0.906574	-1.59196	-1.2311	-0.296601	-0.398074	-1.11996	-0.740031	-1.68318	-0.862634	-0.619199	-1.72013	-1.00772	-1.73591	-0.473175	-1.41091	-0.918591	-0.627975	-0.557272	-0.700531	-0.280539	-0.52992	-0.727196	-0.557892	-0.43102	-0.510595	-0.310241	-0.384726	-0.586416	-0.662586	0.264429	0.333794	0.986775	0.483482	0.991082	-0.169288	0.53396	0.717075	0.643432	0.825414	0.584386	0.0385901	0.295908
PMM0542	por	protochlorophyllide oxidoreductase	Biosynthesis of cofactors, prosthetic groups, and carriers	Cobalamin, heme, phycobilin and porphyrin	-0.661185	-0.858911	-0.316514	-0.608579	-1.48516	-0.935387	-1.07098	-1.28016	0.219829	0.853237	0.102551	0.562258	0.940188	-0.849895	0.461186	-1.51816	0.595301	-0.0295507	0.812299	0.666801	0.512769	0.581516	0.421224	0.741471	0.829822	0.772946	0.538215	0.790683	0.163162	0.334875	0.734579	0.841181	-0.581625	0.0852048	0.986775	0.0124048	0.991082	-0.676138	0.0474359	0.202869	0.326469	0.645783	0.129776	0.693234	0.949181
PMM0543	chlL/frxC	Protochlorophyllide reductase iron-sulfur ATP-binding protein	Biosynthesis of cofactors, prosthetic groups, and carriers	Cobalamin, heme, phycobilin and porphyrin	-0.265972	0.833496	0.862317	-0.121226	-0.0402884	-0.946682	0.0941256	-0.00877289	1.52732	1.30346	1.17238	0.76972	1.45048	-0.516441	1.2255	-0.296973	1.08239	0.689879	0.76051	0.533526	0.937085	0.67482	0.956167	0.891491	0.473537	0.535824	0.713567	0.359568	0.196699	0.298966	0.0876802	0.211731	-0.552558	0.103923	0.986775	0.205734	0.991082	-0.72758	0.0353224	0.176338	0.250949	0.616993	-0.32833	0.326168	0.786719
PMM0544	chlB	light-independent protochlorophyllide reductase subunit B	Biosynthesis of cofactors, prosthetic groups, and carriers	Cobalamin, heme, phycobilin and porphyrin	-1.98596	-0.896398	-0.409035	-0.446289	-1.61877	-2.43311	-1.70891	-1.34122	1.09826	1.18908	1.09583	0.661621	1.39867	-0.0685852	1.17842	0.823852	0.926618	0.75738	0.69768	0.49683	1.17218	1.09269	0.974427	1.04872	0.325767	0.502063	0.373199	0.0496819	0.905799	0.926326	0.502889	0.731257	-0.84108	0.00630727	0.386911	0.110216	0.991082	-0.178107	0.535688	0.717786	0.633444	0.81681	0.0608076	0.832006	0.980096
PMM0545	chlN	Light-independent protochlorophyllide reductase subunit N	Biosynthesis of cofactors, prosthetic groups, and carriers	Cobalamin, heme, phycobilin and porphyrin	-0.114565	0.395957	0.217086	0.113189	-0.467262	-1.92205	-1.13975	-0.488795	1.34879	1.22158	1.04162	0.928883	1.10878	0.488141	0.99825	0.885711	1.27768	1.21334	1.00127	0.996283	1.08385	1.0972	1.0751	0.921465	0.586779	0.751029	0.570471	0.500599	0.692421	0.657897	0.373388	0.624937	-1.15738	7.51283e-06	0.00491589	0.037959	0.991082	-0.265	0.216559	0.436111	0.164096	0.610296	-0.0908174	0.667978	0.946886
PMM0546		hypothetical protein PMM0546	Hypothetical	Conserved hypothetical protein	-0.500019	0.672994	0.35338	0.279725	-0.948261	-2.35869	-0.75652	-0.67909	2.05706	2.07504	1.60858	1.94024	1.63019	-0.0295386	1.67217	0.735003	1.30353	1.09253	1.20794	1.39119	1.57054	1.3618	1.83423	1.4181	-0.0192575	0.170941	0.552567	0.377518	0.864878	0.851218	0.496928	0.472402	-1.38716	0.000190314	0.0314062	0.0307007	0.991082	-0.918275	0.00809922	0.108896	0.105665	0.610296	-0.374061	0.254305	0.722951
PMM0547	csoS1D	carboxysome shell component	Hypothetical	Conserved hypothetical protein	-0.0470797	-1.34859	-0.8955	-0.598084	-1.29438	-0.561635	-1.46531	-1.08611	-0.978649	-0.325016	-1.30911	-0.265068	-0.696658	-0.522526	-0.821182	-1.75582	0.00364056	-0.106959	0.450288	0.589302	-0.343298	-0.119513	-0.123628	0.0894752	0.832759	0.642961	0.433217	1.06845	0.215628	0.238251	0.836948	0.885331	-0.379544	0.196004	0.986775	0.30595	0.991082	-0.229586	0.429541	0.634392	0.563248	0.776164	0.595219	0.0472388	0.320864
PMM0548		HAM1 family protein	Other categories	Other	0.262832	-0.297408	-0.414699	-0.410989	-0.358051	-0.749255	-1.01933	-0.121719	-0.373629	-0.0879335	-1.22255	-0.379947	-0.0760689	-0.514458	-0.402627	-1.63868	0.583593	0.0754606	0.143248	0.309223	0.186021	-0.325624	0.0153425	0.102776	0.805123	1.03703	0.958264	0.802233	0.68163	0.653741	0.447146	0.911389	-0.347022	0.194428	0.986775	0.227789	0.991082	-0.141943	0.590693	0.758534	0.747477	0.881443	0.510644	0.0606436	0.362747
PMM0549	CsoS1A	Carboxysome shell protein CsoS1A	Photosynthesis and respiration	CO2 fixation	-5.02642	-4.62284	-3.73829	-2.29197	-4.15934	-4.20331	-3.1764	-2.52103	-4.05116	-4.23336	-4.31754	-4.08924	-4.2494	-5.15024	-4.48141	-7.34238	-1.7364	-2.53266	-2.33878	-2.83025	-2.86674	-2.98812	-2.76728	-2.51381	-0.266639	-0.492172	-0.81923	-1.02951	-0.906562	-0.734964	-0.520415	-0.478411	0.404861	0.433296	0.986775	0.601908	0.991082	-1.13303	0.0345704	0.176104	0.206416	0.610407	1.38884	0.011063	0.165776
PMM0550	rbcL	Ribulose bisphosphate carboxylase, large subunit	Photosynthesis and respiration	CO2 fixation	-7.2555	-5.28362	-5.7451	-4.01772	-4.95765	-7.95962	-3.90822	-3.27288	-5.17645	-5.13352	-6.34769	-5.08228	-5.18464	-7.64569	-5.68545	-8.98622	-2.44058	-3.48561	-3.21134	-3.38887	-3.42802	-3.89828	-3.7904	-3.45678	-0.742993	-0.94873	-1.29236	-1.37752	-1.11156	-1.33054	-1.16261	-0.937685	0.55089	0.468702	0.986775	0.673724	0.991082	-1.44052	0.065266	0.230426	0.202855	0.610296	1.79162	0.0241001	0.240145
PMM0551	rbcS	Ribulose bisphosphate carboxylase, small subunit	Photosynthesis and respiration	CO2 fixation	-6.49234	-5.22508	-4.83517	-2.93711	-4.41526	-6.55009	-3.53406	-2.72921	-5.34427	-5.05037	-6.44354	-4.77858	-5.20232	-6.76381	-5.58729	-8.6273	-2.85011	-3.55229	-3.4556	-3.43524	-3.73596	-4.05902	-4.01217	-3.39029	-1.08833	-0.956836	-1.43151	-1.6381	-1.30521	-1.30677	-1.40638	-0.980674	0.565269	0.410721	0.986775	0.627148	0.991082	-1.14099	0.103222	0.297103	0.246966	0.616993	1.60483	0.0250844	0.246204
PMM0552	Csos2	Carboxysome shell protein CsoS2	Photosynthesis and respiration	CO2 fixation	-3.15766	-4.53422	-4.32476	-2.70087	-3.92813	-2.7127	-3.40161	-3.09563	-4.54643	-4.53144	-5.54051	-4.68682	-4.79014	-3.98098	-4.99724	-5.15216	-2.67364	-2.6511	-3.34465	-3.48909	-3.68006	-3.58881	-3.65138	-3.58211	-0.861285	-0.837418	-1.34049	-1.56375	-1.08215	-1.10752	-1.12421	-0.826368	0.394858	0.247968	0.986775	0.478272	0.991082	0.0961672	0.775847	0.887662	0.795396	0.913078	1.20071	0.00129663	0.0636321
PMM0553	CsoSCA	carboxysomal carbonic anhydrase	Photosynthesis and respiration	CO2 fixation	-0.165927	-1.04947	-0.640474	-0.508198	-0.649745	-0.288324	-0.960204	-0.684856	-0.531496	-0.240277	-1.27334	-0.63502	-0.50543	-0.300497	-0.388074	-1.07768	-0.260261	-0.300626	-0.346742	-0.338296	-0.220387	-0.370704	-0.19497	-0.307951	0.0750223	0.0092508	-0.202958	-0.16184	-0.0819042	0.020328	0.0973426	0.114624	-0.0547643	0.776975	0.986775	0.8194	0.991082	0.102113	0.598065	0.762834	0.72785	0.874276	0.396531	0.0480044	0.323823
PMM0554	csoS4A	pentameric carboxysome shell protein Csos4A (peptide A)	Photosynthesis and respiration	CO2 fixation	-0.321969	-1.13596	-1.07248	-1.00347	-0.721836	0.352354	-0.374576	-0.859957	-0.181938	-0.961397	-2.10102	-1.18403	-0.92086	-0.157485	-0.346417	-0.702738	-0.364715	-0.871035	-0.716258	-0.978697	-0.501664	-0.320514	-0.015035	-0.785628	-0.719164	-0.702827	-0.276991	-0.799974	-0.446903	-0.546878	-0.431397	-0.532103	0.482467	0.108599	0.986775	0.200369	0.991082	0.575223	0.058169	0.216261	0.251032	0.616993	0.701387	0.022924	0.234269
PMM0555	csos4B	pentameric carboxysome shell protein Csos4B (peptide B)	Photosynthesis and respiration	CO2 fixation	-0.252887	-1.37291	0.410862	-0.0704765	-1.30667	-0.322079	-1.2846	-0.861326	-1.34787	-1.05908	-1.07868	-1.02902	-1.3471	0.0420597	-0.895906	-0.47471	-0.629994	-0.425448	-0.941159	-0.605501	-0.973265	-0.792088	-0.781268	-0.495108	-0.828121	-0.414128	-0.42519	-0.697801	-0.508249	-0.861144	-0.78315	-0.24905	-0.622314	0.0382806	0.888961	0.219011	0.991082	0.459749	0.119149	0.319958	0.219617	0.611346	0.368231	0.208295	0.668109
PMM0556		Conserved hypothetical protein in RuBisCo gene cluster, related to pterin-4 alpha-carbinolamine dehydratases	Hypothetical	Conserved hypothetical protein	-0.0282533	0.0340178	0.253401	-0.111902	-0.219705	-0.0612728	-0.113205	0.287843	-0.138246	0.208599	-0.023104	0.135152	0.0098055	0.0150962	0.312052	-0.168307	0.247994	-0.0362181	0.706686	0.0912199	0.298806	-0.201253	0.710609	0.336888	0.119627	0.00810297	0.558275	0.218346	0.0215932	-0.120308	0.163072	0.0495925	-0.0634007	0.720992	0.986775	0.656512	0.991082	-0.00343874	0.984527	0.997686	0.979243	0.996189	0.240662	0.182031	0.626509
PMM0557		hypothetical protein PMM0557	Hypothetical	Conserved hypothetical protein	-1.10806	-0.804834	-0.976149	-1.35097	-1.66069	-0.505563	-0.800889	-0.980625	-0.340837	-0.652209	-2.09281	-1.85933	-0.601287	-0.677861	-0.486606	-1.84866	0.615818	-0.83127	-0.221195	-0.888703	-0.460201	-0.352663	0.0996342	0.0659161	0.319964	0.147411	0.67725	-0.355492	-0.463166	0.589417	0.431624	-0.1331	0.0730621	0.847795	0.986775	0.799811	0.991082	0.332694	0.385352	0.595627	0.561108	0.774581	1.07447	0.00828871	0.143989
PMM0558		hypothetical protein PMM0558	Hypothetical	Conserved hypothetical protein	0.199456	0.000942537	0.776313	-0.28755	0.750008	0.21679	0.277026	0.137339	0.617052	0.0617995	-0.597012	-0.190069	0.100205	0.502635	0.398853	0.0415862	0.610882	0.0568458	-0.253071	-0.109441	0.394246	-0.0163316	0.903185	-0.0522773	-0.295424	0.100516	-0.11303	-0.402412	0.110338	-0.0579523	-0.25356	-0.288303	0.173	0.49336	0.986775	0.540936	0.991082	0.287877	0.258018	0.475827	0.356778	0.665992	0.334263	0.190889	0.637311
PMM0559		Putative hydroxyacylglutathione hydrolase	Other categories	Other	1.2061	0.0813748	-0.313731	-0.307537	1.0206	1.53503	-0.433097	-0.0481924	-0.131691	0.0168127	-0.967886	-0.683129	-0.197885	1.32264	-0.306225	0.598627	0.156253	0.745359	-0.444963	-0.51256	-0.0013025	-0.0247635	-0.304066	-0.460068	0.0140718	0.117642	-0.200663	-0.526603	0.47586	-0.00390232	-0.0654573	-0.108773	0.352034	0.380624	0.986775	0.568212	0.991082	0.795764	0.0540032	0.210334	0.134622	0.610296	0.243923	0.542006	0.920628
PMM0560	hisG	ATP phosphoribosyltransferase	Other categories	Other	0.18793	-1.25277	0.0754489	-0.298554	-0.521233	0.123301	-0.327522	-0.486218	-0.731236	-0.943888	-0.930706	-0.747979	-0.829565	0.351124	-0.157134	-0.122612	0.0626355	-0.0606642	0.0597798	0.237564	-0.228349	-0.344642	0.438311	0.467032	0.278445	0.219479	0.917164	0.52985	-0.190983	-0.0726871	0.218453	0.565432	0.0190689	0.943636	0.986775	0.960104	0.991082	0.648906	0.0221275	0.149575	0.0721203	0.610296	0.92154	0.00186944	0.0718964
PMM0561		putative ABC multidrug efflux transporter	Transport and binding proteins	-	-0.80386	-0.812409	-0.755014	-0.328786	-0.57403	-0.649993	0.517019	0.0171261	-1.67275	-1.3737	-1.91375	-1.52596	-1.25315	-0.890842	-1.09314	-1.38654	-0.962106	-0.826773	-0.618236	-0.474002	-1.45994	-0.863584	-1.21822	-0.92583	-0.322311	-0.300727	-0.421369	-0.183814	-0.646784	-0.350982	-0.218473	0.0685885	0.502548	0.0226686	0.705089	0.165711	0.991082	0.465625	0.0335482	0.175064	0.0251967	0.610296	0.504649	0.0221595	0.229557
PMM0562		possible acetyltransferase	Other categories	Other	-0.158079	-0.110829	-0.257126	-0.367626	-0.137779	0.101507	0.134174	-0.115732	0.0286932	-0.0918329	-1.03144	-0.448545	-0.288362	0.331912	-0.021914	-0.656212	0.116318	-0.14107	0.093602	-0.0778836	-0.138393	-0.390353	-0.100261	-0.365223	0.476142	0.222139	0.0155704	0.0273057	-0.190591	0.193918	0.3722	-0.119617	0.218958	0.274457	0.986775	0.0549127	0.991082	0.227138	0.257328	0.475198	0.500494	0.730461	0.137225	0.490447	0.894747
PMM0563		beta-glycosyltransferase, family 2	Hypothetical	Conserved hypothetical protein	0.269108	0.0966424	-0.311984	-0.206729	0.0983016	0.505505	-0.293776	-0.184219	-0.117729	0.246051	-0.502999	-0.324036	-0.024194	0.336615	-0.322934	0.0685512	0.292835	0.173467	-0.136692	-0.189125	0.094524	0.0343921	-0.401667	-0.19077	0.111474	0.0883808	-0.229185	-0.0613529	0.193	0.445874	-0.137415	-0.0494942	0.0696937	0.722826	0.986775	0.766136	0.991082	0.189188	0.339242	0.554944	0.404598	0.681693	0.0587982	0.764682	0.964144
PMM0564		hypothetical protein PMM0564	Hypothetical	Conserved hypothetical protein	0.314643	-0.10046	-0.154415	-0.0494777	-0.011764	0.438286	-0.219445	-0.169933	-0.222526	-0.327367	-0.372422	-0.0494951	-0.205461	0.102479	-0.442085	0.301317	-0.339367	-0.0450113	-0.340087	-0.22851	-0.144037	-0.121785	-0.224604	-0.237634	-0.168681	-0.0914234	-0.309165	-0.262192	-0.10416	-0.121286	-0.280614	-0.140628	0.00671371	0.964623	0.989612	0.972134	0.991082	0.182015	0.235416	0.453279	0.366134	0.671894	0.0609374	0.687712	0.948685
PMM0565	dnaA	chromosomal replication initiator protein	DNA replication, recombination, and repair	-	0.117296	1.10724	1.33526	0.747303	0.104607	-0.0575173	1.43458	1.38383	0.449842	0.667955	0.147576	0.726147	0.943908	-0.116868	1.21585	-0.424511	-0.419841	-0.2427	-0.15343	0.24348	0.187056	0.0303802	0.36475	0.382843	-0.668444	-0.546654	-0.588035	-0.141364	-0.475885	-0.454257	-0.252479	-0.598437	-0.110398	0.738132	0.986775	0.827369	0.991082	-0.0932849	0.777493	0.888157	0.836035	0.93512	-0.256623	0.439177	0.864922
PMM0566		putative Glutathione S-transferase, N-terminal domain	Hypothetical	Conserved hypothetical protein	0.336588	0.0919404	0.000481703	-0.0494767	0.270688	0.313611	0.0148645	0.0774004	0.22634	0.422952	-0.0512717	0.374212	0.540749	0.331896	0.427721	0.322075	0.110579	0.214711	-0.0450171	0.12129	0.412557	0.387999	0.219412	0.468196	-0.114134	-0.0147167	-0.231901	-0.114775	0.247236	0.171206	-0.0256766	-0.0456658	0.0742577	0.542402	0.986775	0.533963	0.991082	0.162552	0.188046	0.410606	0.236314	0.616473	0.128983	0.293349	0.749798
PMM0567	gor	Glutathione reductase	Biosynthesis of cofactors, prosthetic groups, and carriers	Thioredoxin, glutaredoxin, and glutathione	0.10628	-0.0236536	-0.203255	-0.0524279	-0.0235721	0.513251	0.294414	-0.184158	-0.462984	-0.565218	-0.812116	-0.709879	-0.702971	0.101392	-0.39333	0.185069	-0.0860708	0.114979	-0.531343	-0.639055	-0.611415	-0.353805	-0.326884	-0.541996	-0.107097	-0.0580751	-0.175281	-0.350209	-0.233846	-0.128229	-0.380618	-0.246235	0.193248	0.296588	0.986775	0.317396	0.991082	0.435089	0.0237691	0.15298	0.127583	0.610296	0.179024	0.332871	0.793437
PMM0568		putative CaCA family, sodium/calcium exchanger	Transport and binding proteins	-	0.6898	0.352117	-0.255127	0.192714	0.582577	1.09218	-0.161438	0.173543	-0.0515109	-0.0602064	0.0800286	0.227955	-0.0203102	0.81241	-0.45983	1.32454	-0.121984	0.564473	-0.101529	0.0214252	0.0541889	0.248338	-0.0502061	0.0944569	0.167921	0.338848	-0.0853826	0.144289	0.404206	-0.0544664	0.245499	0.460529	0.176839	0.534382	0.986775	0.617325	0.991082	0.365135	0.204758	0.425248	0.433269	0.692679	0.0376279	0.894456	0.986436
PMM0569	pyrC	dihydroorotase	Purines, pyrimidines, nucleosides, and nucleotides	Pyrimidine ribonucleotide biosynthesis	0.386051	-0.289686	-0.079305	0.0813443	0.108604	0.675215	0.00795773	-0.0574272	0.107733	-0.267945	-0.260561	0.229884	0.125967	0.398933	0.416029	0.730887	-0.217601	0.112977	0.0907332	0.163326	0.103506	0.176114	0.548597	0.390981	-0.455057	-0.184664	-0.0244616	-0.0905887	0.187288	0.114133	0.402362	0.351952	0.158986	0.370372	0.986775	0.497352	0.991082	0.465677	0.012752	0.127808	0.0395256	0.610296	0.352522	0.0534411	0.343026
PMM0570	ndhL	NADH dehydrogenase I subunit NdhL	Photosynthesis and respiration	NADH dehydrogenase	-0.436566	0.260716	-0.732412	-0.617816	-0.00964642	-0.38729	-0.622044	-1.08945	0.81869	1.10745	-0.222883	-0.488304	0.710463	-0.158888	0.157352	-1.616	0.966699	-0.10759	0.912125	1.01312	0.962103	0.349216	0.744387	0.75156	0.964862	0.803378	0.358531	0.431971	0.319578	0.494877	0.599482	0.389062	-0.145587	0.70246	0.986775	0.662363	0.991082	-0.530508	0.170902	0.387031	0.434411	0.692679	0.398077	0.300493	0.755272
PMM0571		hypothetical protein PMM0571	Hypothetical	Conserved hypothetical protein	-1.24549	-0.261141	-0.632668	-0.889562	-1.01771	-1.0643	0.0545881	-0.541532	0.0871142	0.529912	-0.335118	0.297541	0.234538	-1.22082	0.114713	-1.70767	0.936428	-0.812215	0.317025	0.717689	0.426416	0.456664	0.516061	0.81008	0.747929	0.781501	0.352092	0.556386	0.22104	0.517261	0.426607	0.945287	0.114976	0.755044	0.986775	0.742396	0.991082	-0.789673	0.0394416	0.188155	0.20467	0.610296	0.407443	0.273884	0.735379
PMM0572	trpA	tryptophan synthase subunit alpha	Amino acid biosynthesis	Aromatic amino acid family	-0.646705	-0.262579	-0.481956	0.280366	-0.389861	0.0807939	-0.0899772	-0.319999	0.395693	0.478781	-0.482592	0.32823	0.41451	-0.390435	0.992487	-0.62384	0.73277	-0.32154	0.481349	0.473202	0.747436	0.567783	0.858485	0.821105	0.387447	0.232316	0.532185	0.472545	0.358576	0.702029	0.892903	0.693678	0.0979576	0.724455	0.986775	0.688172	0.991082	-0.0818475	0.768268	0.881935	0.85785	0.945514	0.568674	0.0483834	0.324152
PMM0573		Uncharacterized protein specific for cyanobacteria	Hypothetical	Conserved hypothetical protein	-0.897053	-0.608485	-0.565226	-0.840599	-1.00178	-0.235253	-0.672766	-0.857003	0.333616	-0.016583	-1.15131	-0.383183	0.253642	-0.119438	-0.0116008	-0.742385	0.434958	-0.294063	-0.0069501	-0.101922	0.587571	0.298955	0.294255	-0.107553	0.0155569	0.14244	-0.00509189	-0.150779	-0.0565045	0.238885	-0.240218	-0.122247	0.0361404	0.882645	0.986775	0.854429	0.991082	0.14942	0.542985	0.724103	0.710866	0.869293	0.572673	0.0257053	0.246805
PMM0574		hypothetical protein PMM0574	Hypothetical	Conserved hypothetical protein	0.0160662	0.0454915	0.268982	0.200324	-0.078556	0.170441	0.16696	-0.151745	-0.115011	0.446395	0.271588	0.801201	0.568947	0.0771331	0.54162	0.248025	-0.254919	-0.0431576	0.115336	0.209081	0.0524914	-0.297983	0.191212	-0.0342773	-0.421403	-0.131115	-0.16974	0.0372055	-0.0265816	-0.34677	0.0659409	0.214723	-0.105941	0.539601	0.986775	0.347384	0.991082	0.00788792	0.963442	0.990836	0.973317	0.995338	-0.373183	0.0374751	0.291419
PMM0575		hypothetical protein PMM0575	Hypothetical	Conserved hypothetical protein	-1.38451	2.68401	0.743941	0.666373	0.512379	-1.7183	1.52639	2.17897	1.30943	2.80065	0.606148	2.33918	2.64231	-0.916647	1.94022	-1.59368	0.276482	-0.905954	0.33288	1.29814	0.767549	0.919309	0.175083	0.734746	-0.568169	-0.739764	-1.46643	-0.798938	-1.03966	0.022152	-1.38138	-1.07884	-0.0525959	0.950352	0.986775	0.966202	0.991082	-1.2458	0.148213	0.363677	0.337582	0.649715	-1.11468	0.194049	0.639125
PMM0576		hypothetical protein PMM0576	Hypothetical	Conserved hypothetical protein	-0.131416	1.59009	1.62378	2.213	0.0114878	-9.63101e-06	1.41171	1.49735	0.774388	1.82363	0.573175	2.10314	1.91202	0.0173696	1.6706	-0.489066	-0.254771	-0.104819	0.151524	1.15926	-0.239604	0.256507	-0.658828	-0.466397	-1.58401	-1.10781	-1.69406	-0.842095	-0.54878	-0.752784	-1.34244	-1.49812	-0.593728	0.258892	0.986775	0.40181	0.991082	-0.540853	0.302752	0.523614	0.477954	0.722711	-1.59566	0.00450384	0.110138
PMM0577	rpoD7	RNA polymerase sigma factor, type II	Transcription	RNA synthesis, modification, and DNA transcription	1.12645	1.95716	1.58652	0.961429	1.55277	1.55894	1.11054	1.21725	1.41468	1.33042	0.328626	1.40817	1.91013	1.0612	1.68539	1.47895	0.105107	0.278586	-0.40495	-0.103982	0.292438	0.374148	0.118413	-0.111294	-1.30193	-0.869459	-1.6841	-1.55707	-0.297825	-0.886767	-1.75232	-1.09537	-0.0480188	0.864403	0.986775	0.858101	0.991082	0.413443	0.149303	0.36453	0.25031	0.616993	-0.952047	0.00202045	0.0718964
PMM0578		Phosphoribosyl-AMP cyclohydrolase:Phosphoribosyl-ATP pyrophos,,,	Amino acid biosynthesis	Aromatic amino acid family	-0.597745	0.205388	-0.163444	-0.47974	-0.726341	-1.65273	-0.686997	-0.666912	0.32037	0.0540872	-0.928587	-0.822314	0.079566	-1.10812	-0.351131	-1.41328	0.620621	-0.452793	-0.612276	-0.556529	0.271683	-0.196806	0.461053	-0.351268	0.21955	0.167672	0.298999	-0.245156	-0.37272	0.0867535	-0.19858	-0.651741	-0.67436	0.0514558	0.986775	0.0691474	0.991082	-0.354131	0.293945	0.514032	0.473807	0.718211	0.390276	0.248461	0.713053
PMM0579		hypothetical protein PMM0579	Hypothetical	Conserved hypothetical protein	-0.187284	-0.102072	0.242636	-0.564579	0.0931532	0.142302	-0.0363433	-0.646272	0.292684	0.3104	-0.129616	-0.536916	0.579036	-0.241159	0.296708	-0.467041	0.0548669	-0.094476	-0.280477	-0.326469	0.177805	-0.208387	0.283901	-0.371068	-0.129054	-0.340096	-0.554805	-0.5387	-0.379553	-0.521065	-0.181807	-0.597921	0.0410345	0.858923	0.986775	0.873172	0.991082	0.0577478	0.802534	0.903464	0.86006	0.945872	-0.0135753	0.953097	0.99221
PMM0580	clpB	Chaperone ClpB	Translation	Degradation of proteins, peptides, and glycopeptides	0.114418	-0.0989633	-0.485614	-0.461208	0.0742908	0.527364	-0.47706	-0.282787	-0.275917	-0.322632	-0.726096	-0.501913	-0.20123	0.120998	-0.658413	-0.280133	0.126268	0.173898	0.133318	0.195044	-0.0145017	0.000100404	-0.46012	-0.144926	0.414554	0.575231	0.348515	0.343321	0.463559	0.182646	-0.0815352	0.168245	0.193294	0.312926	0.986775	0.496513	0.991082	0.201945	0.292182	0.513936	0.33545	0.647658	0.301778	0.120049	0.519831
PMM0581	petE	plastocyanin precursor	Photosynthesis and respiration	Soluble electron carriers	-0.797556	1.60203	0.867972	1.02151	1.90331	-1.13143	1.60921	1.7465	-1.07537	-0.811097	-2.70704	-1.5516	-0.742746	-3.23547	-0.754968	-3.7432	-0.565228	-1.01985	-1.37927	-1.1281	-0.97898	-1.02419	-0.661144	-0.650222	-1.04076	-0.458871	-0.548458	-1.1018	-0.887656	-0.688599	-1.26569	-0.637586	0.358409	0.566891	0.986775	0.70202	0.991082	-0.582821	0.354178	0.568017	0.549127	0.764494	0.707642	0.262413	0.727652
PMM0582		hypothetical protein PMM0582	Hypothetical	Conserved hypothetical protein	0.415264	0.180692	-0.385651	-0.273323	0.569896	0.340027	-0.700341	-0.37185	-0.114532	-0.29704	-0.855464	-0.947833	-0.0668137	0.199542	-0.703462	-0.263721	0.0940828	0.148062	-0.224734	-0.582503	0.00352927	-0.170765	-0.829651	-0.620612	0.517037	0.5219	0.0221604	-0.266009	0.398199	0.538312	-0.174811	-0.132092	-0.0248124	0.931294	0.986775	0.946554	0.991082	0.345103	0.236642	0.453641	0.263868	0.621201	0.149342	0.6047	0.940741
PMM0583	hemE	uroporphyrinogen decarboxylase	Biosynthesis of cofactors, prosthetic groups, and carriers	Cobalamin, heme, phycobilin and porphyrin	-0.416149	-1.5564	-1.03846	-0.573623	-0.862961	-0.520348	-1.42202	-1.43902	-1.31686	-1.66977	-2.18961	-1.81848	-1.51762	-0.398492	-1.52134	-0.953177	-0.437943	-0.661201	-0.640485	-1.0668	-1.10188	-1.05597	-0.953745	-1.36929	0.265711	-0.148832	-0.225828	-0.305011	-0.454359	-0.0437177	-0.086523	-0.0324861	-0.16493	0.527705	0.986775	0.646062	0.991082	0.651022	0.0177541	0.141098	0.0977569	0.610296	0.628458	0.0216583	0.228577
PMM0584	glgB	1,4-alpha-glucan branching enzyme	Central intermediary metabolism	Polysaccharides and glycoproteins	0.211686	-0.882914	-0.655044	-0.475468	-0.227946	0.462782	-0.672211	-0.827235	-0.949231	-0.959397	-2.13834	-0.89378	-1.0506	-0.0011721	-0.862062	-0.00506146	-0.255515	0.028624	-0.189241	-0.0742317	-0.777891	-0.344369	-0.543871	-0.354378	0.372146	0.330194	0.421155	0.325556	0.162981	0.523687	0.367909	0.474868	0.134283	0.636493	0.986775	0.731722	0.991082	0.755464	0.0121417	0.127808	0.115234	0.610296	0.73006	0.0149937	0.193636
PMM0585		hypothetical protein PMM0585	Hypothetical	Conserved hypothetical protein	0.464644	0.00590515	-0.0480086	0.196986	0.365001	0.58441	-0.183332	-0.202266	-0.245725	-0.33459	-0.511053	-0.226228	-0.316857	0.328565	-0.223199	0.436252	-0.0716552	0.297235	-0.0602264	0.0295364	-0.193159	0.0301025	-0.164316	-0.150382	0.0774735	0.224671	0.20512	0.251638	0.137336	0.0873656	-0.0492521	0.233473	-0.0139281	0.936231	0.986775	0.953991	0.991082	0.385589	0.0338636	0.175064	0.134009	0.610296	0.20996	0.234018	0.701257
PMM0586		hypothetical protein PMM0586	Hypothetical	Conserved hypothetical protein	-0.0637508	-0.255831	-0.561345	-0.00235493	-0.113839	0.168688	-0.147806	-0.556413	0.13594	-0.483688	-0.88305	-0.677305	-0.232116	0.0346319	-0.570004	-0.16247	0.229094	-0.179642	-0.353177	-0.530979	-0.354006	-0.408028	-0.121793	-0.53764	0.112044	-0.0725102	0.409103	0.0282449	0.00638363	0.088679	-0.280417	-0.82891	0.058478	0.791683	0.986775	0.774837	0.991082	0.244536	0.274489	0.495517	0.380936	0.671894	0.121659	0.583489	0.937045
PMM0587		hypothetical protein PMM0587	Hypothetical	Conserved hypothetical protein	0.235773	-0.0812433	-0.0460477	0.0203016	-0.141018	0.0821501	-0.0133307	-0.177969	0.169472	0.445101	-0.327082	-0.372062	-0.00939354	0.195388	-0.283158	-0.214862	0.276363	0.106129	-0.02344	0.301845	0.218363	0.308151	-0.118138	-0.121873	0.143318	0.0679105	0.157552	-0.153782	0.0999511	0.34185	-0.261449	-0.172435	-0.0947377	0.578445	0.986775	0.347957	0.991082	-0.0568633	0.738276	0.857536	0.811771	0.918977	0.0927687	0.586322	0.937045
PMM0588		hypothetical protein PMM0588	Hypothetical	Conserved hypothetical protein	0.0180584	-0.052414	-0.153481	0.069627	0.270918	0.147777	0.0326816	-0.120203	0.0080278	-0.0313006	-0.224356	0.162655	0.0136565	0.0548506	-0.138487	-0.159303	-0.0267341	-0.00826469	-0.463167	0.0343924	0.0124926	0.116512	-0.260811	-0.286814	-0.0736014	-0.0228576	0.0143336	-0.188569	-0.0218783	0.299444	-0.130465	-0.296863	0.112346	0.422162	0.986775	0.29798	0.991082	-0.0360773	0.795503	0.899005	0.721794	0.872786	-0.0834117	0.550125	0.926154
PMM0589		uncharacterized conserved membrane protein	Hypothetical	Conserved hypothetical protein	-0.0281968	-0.281949	0.143382	0.0681939	-0.219285	-0.104444	0.0761115	-0.0289348	-0.00237899	-0.0473781	-0.0363465	0.0442753	-0.0751448	0.0172711	0.0672638	-0.118287	0.0227059	-0.0720854	0.0152689	0.0228552	-0.172416	-0.0551051	0.0662968	-0.125252	-0.0234676	-0.126259	-0.0521695	0.0210599	-0.0648845	0.0721466	0.0219404	-0.175633	-0.0444954	0.667853	0.986775	0.705926	0.991082	-0.0167671	0.871356	0.943448	0.738323	0.877849	-0.0611619	0.555919	0.926705
PMM0590	proA	gamma-glutamyl phosphate reductase	Amino acid biosynthesis	Glutamate family / Nitrogen assimilation	0.00686088	-0.341874	-0.166214	-0.131464	-0.0274604	0.25522	0.0189169	-0.317473	-0.426927	-0.273977	-0.860339	-0.520347	-0.507904	-0.0652126	-0.39826	-0.236003	-0.244887	-0.0912242	-0.500788	-0.225386	-0.390447	-0.184474	-0.0848145	-0.752121	-0.0886938	-0.169933	-0.219015	-0.189535	-0.211123	-0.334101	-0.328509	-0.444285	0.140473	0.358047	0.986775	0.354798	0.991082	0.218553	0.157272	0.371063	0.217034	0.611346	0.167433	0.274886	0.735379
PMM0591	folB	Possible dihydroneopterin aldolase	Biosynthesis of cofactors, prosthetic groups, and carriers	Folic acid	-0.0921443	-0.347503	0.101587	-0.240175	-0.1159	-0.136699	0.109078	0.254681	-0.239735	-0.24084	-0.391898	-0.154144	0.0132089	-0.0492077	-0.100809	-0.29782	-0.0786698	-0.12978	-0.153059	-0.056817	-0.516248	-0.378795	0.0883216	-0.199489	-0.343426	-0.264569	-0.186331	-0.0333051	-0.226759	-0.183077	-0.0913495	0.0857045	0.172349	0.200395	0.986775	0.249689	0.991082	0.147997	0.269625	0.489615	0.130883	0.610296	0.00510164	0.969293	0.994855
PMM0592		lipase family protein	Fatty acid, phospholipid and sterol metabolism	-	0.298119	0.450782	0.0636704	-0.204058	0.545686	0.577761	0.282911	-0.0785526	-0.108246	-0.171477	-0.635178	-0.215076	-0.113294	0.331605	-0.0508331	-0.103101	-0.182716	0.186883	-0.453572	-0.113268	-0.276318	-0.0364997	-0.383004	-0.454326	0.0237532	-0.0216723	-0.464456	-0.163642	0.106222	0.0739911	-0.477103	-0.315623	0.179823	0.339068	0.986775	0.421915	0.991082	0.298588	0.117731	0.317162	0.111681	0.610296	-0.00504297	0.978425	0.995671
PMM0593		Peptidase family M3	Other categories	Other	-0.352276	0.247316	-0.502016	-0.0632509	0.362688	0.124413	0.497525	0.460245	-1.02423	-0.935	-1.68227	-1.09479	-0.919635	-0.36759	-1.21141	-0.82526	-1.04235	-0.546643	-1.13083	-0.893844	-0.838645	-0.812845	-1.33848	-0.788981	-0.739018	-0.460133	-0.914799	-0.608399	-0.553862	-0.45351	-1.00179	-0.673491	0.528775	0.0128439	0.53644	0.041079	0.991082	0.3531	0.0863999	0.271365	0.197159	0.610296	0.239336	0.238162	0.706117
PMM0594	ndhD	NADH dehydrogenase I subunit NdhD (chain 4)	Photosynthesis and respiration	NADH dehydrogenase	-0.26812	-0.637991	-0.0974553	0.117483	-0.687425	-0.242498	0.171365	-0.205433	-1.01826	-0.660952	-1.38878	-0.0258038	-0.716621	-0.690088	-0.524062	-0.892347	-0.904679	-0.622672	-0.40813	-0.0695022	-1.24183	-0.590065	-0.777696	-0.460063	-0.270999	-0.108205	-0.399111	0.175501	-0.253316	-0.198371	-0.146162	0.147828	-0.019477	0.935547	0.986775	0.937316	0.991082	0.0676701	0.778886	0.888157	0.834299	0.933718	0.00603672	0.980003	0.99602
PMM0595	thrB	Homoserine kinase:GHMP kinase putative ATP-binding domain	Amino acid biosynthesis	Aspartate family	2.04372	-0.3325	0.0659281	0.800065	0.64857	1.24048	-0.304828	-0.142973	-0.0728145	-0.272953	-1.0556	0.127889	-0.540625	1.24025	0.088796	0.852797	0.0327288	0.776696	0.229861	0.36664	-0.524992	0.223507	0.00684261	-0.321005	0.270941	0.123148	0.238573	0.299882	0.236263	0.499003	0.39938	0.0974679	-0.283991	0.482851	0.986775	0.671881	0.991082	0.728674	0.0790022	0.254232	0.183103	0.610296	0.164457	0.683554	0.946886
PMM0596		Putative glucokinase	Energy metabolism	Glycolysis	0.640547	0.09687	0.00714633	-0.184413	0.95074	0.909792	-0.243702	-0.191154	0.0741065	-0.0988079	-0.424355	-0.159615	-0.111393	0.558718	-0.269529	0.36647	0.048245	0.415126	-0.13922	0.166829	0.0175409	0.0782177	-0.268282	0.0865304	-0.0132606	0.214656	0.00891004	-0.184663	0.407939	0.0381758	-0.115894	0.120514	0.216381	0.371941	0.986775	0.59189	0.991082	0.288234	0.236987	0.453858	0.25396	0.619229	0.13067	0.587988	0.937045
PMM0597	thrS	Threonyl-tRNA synthetase	Amino acid biosynthesis	Aspartate family	0.652459	-0.131172	-0.290347	-0.127171	0.548303	0.666269	-0.600493	-0.398322	0.179283	0.155119	0.028808	0.0267778	-0.0494237	0.461168	-0.448795	0.227397	0.381961	0.371532	0.33946	0.0486369	0.0228464	0.28703	-0.0942264	-0.0898526	0.371715	0.325735	0.473275	0.108924	0.50454	0.569173	0.349902	0.404666	0.0279971	0.904039	0.986775	0.94497	0.991082	-0.0499105	0.829877	0.918292	0.817654	0.921915	-0.0660478	0.77623	0.966718
PMM0598	trpS	tryptophanyl-tRNA synthetase	Translation	Aminoacyl tRNA synthetases and tRNA modification	0.26463	-0.800376	-0.615379	-0.751776	0.360634	0.805334	-1.18196	-1.16293	-0.54288	-0.884814	-1.53963	-1.29766	-0.959767	0.228631	-1.27256	-0.0785698	0.24175	0.0262088	-0.365182	-0.642012	-0.460398	-0.701058	-0.507578	-1.27636	0.645088	0.431546	0.36926	-0.308283	0.104842	0.0432031	-0.212034	-0.299098	0.180993	0.639383	0.986775	0.766431	0.991082	0.545678	0.164566	0.379917	0.248697	0.616993	0.329896	0.39533	0.845613
PMM0599		hypothetical protein PMM0599	Hypothetical	Conserved hypothetical protein	-0.0458367	-0.954066	-1.62677	-1.51037	-0.1373	1.07463	-1.74624	-1.76024	-0.865713	-1.76537	-3.18829	-2.76904	-1.40308	-0.0845544	-1.57572	-0.212169	0.261859	-0.338373	-1.19926	-1.61596	-0.25545	-0.878517	-0.386428	-1.46536	0.399168	-0.284812	0.0572479	-0.887169	-0.290085	-0.256446	-0.245454	-0.756836	0.391972	0.488393	0.986775	0.637192	0.991082	1.32822	0.024636	0.1555	0.0910455	0.610296	1.40066	0.0183804	0.213496
PMM0600		hypothetical protein PMM0600	Hypothetical	Conserved hypothetical protein	-0.453467	0.255527	0.350979	0.326313	-0.515876	-0.416077	0.223451	0.205314	0.0738762	0.283269	-0.326633	0.142432	0.145639	-0.443642	0.202681	-0.780194	0.185401	-0.304383	0.079532	0.301341	-0.117419	-0.0133772	0.297208	0.156772	0.0185116	0.0634852	0.278264	0.26865	-0.0624844	0.109086	-0.0519987	0.176091	-0.245635	0.264695	0.986775	0.407057	0.991082	-0.262115	0.234718	0.453049	0.380862	0.671894	0.0375599	0.863026	0.986254
PMM0601		ABC transporter, substrate binding protein, possibly Mn2+/Zn2+	Transport and binding proteins	-	-0.336332	-0.32078	-0.132809	-0.119742	-0.594447	-0.0168505	-0.148008	-0.319624	0.0938859	0.111394	-0.133681	0.463063	0.591917	-0.328626	0.703824	-0.425014	0.152829	-0.140268	0.192459	0.413037	0.258088	0.237692	0.655238	1.01714	0.115919	0.0698887	0.562194	0.395549	-0.0237005	0.301247	0.287848	0.472434	-0.0423163	0.849761	0.986775	0.773186	0.991082	0.00185977	0.993355	0.999465	0.995666	0.999693	0.408375	0.0759659	0.417623
PMM0602		ABC-type Mn transport system, ATPase component	Transport and binding proteins	-	0.520802	-0.825402	-0.188652	-0.103447	0.175777	1.16628	-0.324066	-0.608351	-0.0321944	0.107669	-0.750589	0.230166	0.462259	1.00141	0.610656	0.451756	-0.100618	0.33675	0.0564043	0.123078	-0.0500237	0.427179	0.145234	0.533764	0.0736863	0.181755	0.0442391	0.151891	0.567992	0.292544	0.645222	0.565256	0.251584	0.376481	0.986775	0.619091	0.991082	0.742758	0.0131598	0.127808	0.0344409	0.610296	0.375275	0.191	0.637311
PMM0603		ABC-type Mn2+/Zn2+ transporter, membrane component	Transport and binding proteins	-	0.29361	-1.13817	-1.13685	-0.957762	0.0810319	1.13575	-1.38937	-1.50953	0.0978534	-0.194672	-0.624447	-0.163239	0.295732	0.610714	0.133265	0.448505	0.00096054	0.289383	-0.161682	-0.30477	-0.00187486	0.33858	-0.376853	0.0747704	0.244063	0.0504985	-0.388352	-0.353692	0.509147	0.497834	0.403617	0.48777	0.314264	0.412845	0.986775	0.682244	0.991082	0.59318	0.128094	0.331727	0.0202951	0.610296	0.229782	0.548162	0.924434
PMM0604		hypothetical protein PMM0604	Hypothetical	Conserved hypothetical protein	0.163113	-0.320432	0.102817	0.152031	-0.0687932	0.213356	-0.216166	-0.0787254	-0.216381	-0.129504	-0.325572	-0.017393	0.0324225	0.352927	0.074769	0.27261	0.100911	0.0899931	0.280727	0.140741	0.111956	0.0334541	0.0617672	0.297631	0.53886	0.399042	0.619664	0.417792	0.0867671	0.305344	0.640189	0.793583	-0.0619643	0.666762	0.986775	0.688234	0.991082	0.355394	0.0189442	0.144137	0.0131257	0.610296	0.298415	0.0455552	0.318238
PMM0605		hypothetical protein PMM0605	Hypothetical	Conserved hypothetical protein	0.381628	-0.894217	-0.156264	-0.55935	-0.0471923	0.306618	-1.06761	-0.729035	-0.498659	-1.50637	-1.06825	-0.649746	-0.626363	0.114698	-0.782395	-0.509921	0.452837	-0.20304	-0.379206	-0.555986	0.203863	-0.341228	0.439273	-0.261375	0.65737	0.213463	1.3783	0.0975983	0.0794739	0.489927	0.764644	-0.236149	-0.0772531	0.819723	0.986775	0.859081	0.991082	0.479761	0.164449	0.379917	0.161862	0.610296	0.940889	0.00927664	0.153026
PMM0606	lepB	leader peptidase I	Cellular processes	Protein and peptide secretion	0.828599	-0.043322	-0.00112608	0.105419	0.430318	0.906265	-0.284334	-0.253039	-0.039239	-0.116597	-0.902095	-0.502233	-0.160449	0.762225	-0.467808	0.589136	-0.125134	0.305251	-0.635866	-0.321229	-0.128195	-0.196948	-0.281388	-0.268589	-0.18134	-0.0772173	-0.514104	-0.416913	0.107759	-0.00678084	-0.262864	0.0814515	-0.0225902	0.934597	0.986775	0.951239	0.991082	0.570817	0.0459066	0.199049	0.166166	0.610296	0.171261	0.535311	0.919448
PMM0607	menD	Menaquinone biosynthesis protein; probable 2-succinyl-6-hydroxy-2,4-cyclohexadiene-1-carboxylate synthase	Biosynthesis of cofactors, prosthetic groups, and carriers	Menaquinone and ubiquinone	0.139418	-0.277879	-0.0579654	0.0341762	-0.270069	-0.0258667	0.0995069	-0.0822913	-0.0812598	-0.200406	-0.120978	0.0135317	-0.174891	0.0782498	-0.149816	-0.15741	-0.0530434	-0.0138241	-0.195446	0.116082	-0.157605	-0.0253627	-0.0568966	-0.181421	-0.038086	-0.0455597	-0.0873019	-0.0778291	-0.0551125	0.0153853	-0.0622831	-0.241866	-0.0291174	0.791667	0.986775	0.812592	0.991082	-0.00368909	0.973285	0.994964	0.962325	0.995109	-0.00804359	0.941795	0.991393
PMM0608	menB	Napthoate synthase	Biosynthesis of cofactors, prosthetic groups, and carriers	Menaquinone and ubiquinone	0.921565	-1.21362	-0.550151	-0.515968	-0.316963	0.858578	-0.37729	-0.387248	-0.976827	-1.2472	-1.74787	-0.805098	-1.52003	0.432692	-0.861369	0.182588	-0.515681	0.196423	-0.410832	-0.452258	-0.879558	-0.516014	-0.36057	-0.604554	-0.177956	-0.172767	0.0563708	0.115002	-0.228951	0.010257	0.0745189	0.118759	0.283813	0.452729	0.986775	0.622837	0.991082	0.752718	0.0533602	0.210334	0.203838	0.610296	0.604073	0.116528	0.511474
PMM0609	glgA	glycogen synthase	Central intermediary metabolism	Polysaccharides and glycoproteins	0.0806981	-1.43407	-0.564493	-0.428879	-0.373359	0.193127	-0.838901	-1.04505	-1.1328	-1.36282	-1.97532	-1.2232	-1.44355	-0.269204	-1.27975	-0.83441	-0.762804	-0.315349	-0.594623	-0.500457	-1.26264	-1.12905	-1.17076	-1.30864	-0.0960124	-0.0659242	-0.0186125	0.399012	-0.0742596	-0.263129	-0.0334385	-0.174097	0.0706384	0.797064	0.986775	0.87144	0.991082	0.46681	0.097605	0.288987	0.204741	0.610296	0.205764	0.455912	0.877148
PMM0610	murF	UDP-N-acetylmuramoyl-tripeptide--D-alanyl-D-alanine ligase	Cell envelope	Murein sacculus and peptidoglycan	0.0553694	-0.180031	-0.0480866	-0.00476082	-0.231346	0.0398174	0.206674	0.0230894	-0.139505	0.0347699	0.0639815	0.144588	-0.0418175	0.111172	0.0423089	0.00215171	-0.0448543	0.0856764	0.170671	0.117847	-0.147902	-0.0376119	0.0291972	-0.162587	0.0303202	-0.00722232	0.0204721	0.0983386	-0.0442146	0.0376862	0.181806	-0.0732328	0.053936	0.608686	0.986775	0.625184	0.991082	0.00249508	0.981059	0.996873	0.972298	0.995338	-0.105685	0.319143	0.777268
PMM0611	glmU	UDP-N-acetylglucosamine pyrophosphorylase	Other categories	Other	0.314067	0.0896122	0.118598	-0.0175775	0.35332	0.389918	-0.0201167	-0.342513	0.334798	0.183159	-0.0110006	-0.41509	0.347874	0.228918	0.23713	-0.185238	0.494485	0.128996	-0.000675481	-0.363283	0.253603	0.311816	0.0965111	-0.197709	0.329572	0.164386	0.0797321	-0.156545	0.126083	0.420414	-0.00954496	-0.158795	-0.0310229	0.874562	0.986775	0.875838	0.991082	0.134204	0.496435	0.685304	0.529987	0.749003	0.0930884	0.636346	0.946886
PMM0612		hypothetical protein PMM0612	Hypothetical	Conserved hypothetical protein	0.582362	0.124148	-0.352	-0.0851404	0.876195	0.813722	-0.172383	-0.224121	0.163515	0.105661	-0.289151	-0.253129	0.0295903	0.592816	-0.150516	0.687355	0.0496232	0.288123	-0.381625	-0.0794897	0.0353719	0.205315	-0.210704	-0.254815	0.154612	0.384792	-0.0495423	-0.139906	0.257086	0.290308	-0.102505	0.216002	0.25601	0.301471	0.986775	0.508293	0.991082	0.358087	0.152198	0.367243	0.19516	0.610296	0.012068	0.960759	0.994185
PMM0613	aroA	EPSP synthase (3-phosphoshikimate 1-carboxyvinyltransferase)	Amino acid biosynthesis	Aromatic amino acid family	0.554453	-0.350712	-0.252104	-0.295843	0.24851	0.403821	-0.243032	-0.520973	-0.145554	-0.679611	-1.34675	-0.680603	-0.773677	0.248027	-0.702303	-0.127917	0.0415997	0.223867	-0.406546	-0.177613	-0.580323	-0.0902613	-0.492693	-0.58846	0.162323	0.277507	0.122109	-0.0480999	0.0525019	0.304843	-0.310293	-0.0861871	0.0581329	0.82112	0.986775	0.854335	0.991082	0.374161	0.153277	0.367673	0.320955	0.645528	0.275194	0.289353	0.744429
PMM0614		2-phosphosulfolactate phosphatas	Hypothetical	Conserved hypothetical protein	-0.274152	-0.238321	-0.114477	-0.73898	-0.323153	-0.459673	0.362929	-0.246968	-0.623234	-0.841807	-1.7038	-0.614407	-0.629039	-0.815004	-0.706191	-1.39588	-0.0892619	-0.424928	-0.114999	0.384627	-0.588359	-0.636045	0.0376155	-0.360179	0.516413	0.438234	0.35642	0.926598	0.342068	0.0320032	0.599646	0.50427	0.174766	0.471817	0.986775	0.473961	0.991082	0.0592811	0.806362	0.905903	0.856087	0.945514	0.559069	0.0272782	0.253142
PMM0615		Possible nitrilase	Other categories	Other	-0.793457	-0.881551	0.225567	-0.400847	-1.28442	-1.55529	-0.102515	-0.229961	-0.856875	-0.61745	-1.22062	-0.256648	-0.757582	-1.21287	-0.498276	-1.58898	-0.144135	-0.775673	0.36258	0.798674	-0.654232	-0.271192	-0.254674	0.390779	0.573951	0.662508	0.843588	1.15458	0.149994	0.338343	0.630786	0.974268	-0.330474	0.346665	0.986775	0.489417	0.991082	-0.276528	0.429866	0.634392	0.415587	0.687508	0.540569	0.128849	0.532486
PMM0616	amiC	N-acetylmuramoyl-L-alanine amidase	Cellular processes	Cell division	0.444804	-0.0596912	-0.10852	0.434305	0.0543283	0.848559	0.405521	0.356751	-0.455333	-0.197482	-0.860827	-0.245622	-0.058469	0.162505	0.29105	0.548152	-0.43722	0.186081	-0.352479	-0.0644236	-0.513485	0.0127643	-0.358392	-0.175468	0.147024	0.0454493	-0.135869	0.234595	0.126709	0.224845	0.550637	0.643528	0.238566	0.229827	0.986775	0.326173	0.991082	0.675626	0.00172707	0.0650682	0.014705	0.610296	0.181171	0.359071	0.815807
PMM0617	murI	Putative aspartate and glutamate racemase:Glutamate racemase	Cell envelope	Murein sacculus and peptidoglycan	0.179341	0.0824618	0.0715015	0.0836809	0.143458	0.402494	-0.0788588	0.402268	-0.0191865	0.0129318	-0.309831	-0.119174	-0.314338	0.105711	0.00358491	0.141154	-0.0172389	0.0920112	-0.00108247	-0.0627911	-0.378226	-0.0626909	0.115616	-0.13883	-0.0355465	0.127445	-0.0892843	-0.191315	0.196804	-0.250939	0.00073713	0.095599	0.113094	0.406506	0.986775	0.405732	0.991082	0.0928429	0.494692	0.683639	0.493999	0.728112	-0.00721784	0.957476	0.99221
PMM0618	sds	polyprenyl synthetase; solanesyl diphosphate synthase (sds)	Biosynthesis of cofactors, prosthetic groups, and carriers	Carotenoid	-0.643582	0.0356318	0.398914	-0.0137876	0.259612	-0.981114	1.10213	0.603995	-1.49969	-1.52846	-2.14428	-1.55065	-1.36598	-1.25151	-0.979159	-1.90368	-1.52089	-1.26062	-1.94123	-1.49206	-1.77444	-1.82882	-1.12926	-1.73274	-1.39591	-1.42511	-1.70446	-1.40822	-1.75532	-1.47208	-1.69388	-1.5824	0.301861	0.313522	0.986775	0.571734	0.991082	0.305689	0.307542	0.526397	0.266328	0.621201	0.0644506	0.828075	0.979529
PMM0619	acs	acetyl-coenzyme A synthetase	Energy metabolism	Pyruvate and acetyl-CoA metabolism	0.872116	0.0668339	0.293881	0.528222	0.179869	1.43488	0.619616	0.13238	0.157463	0.217236	-0.193676	0.302383	0.298676	1.284	0.542598	1.11669	-0.413322	0.158146	-0.165593	-0.156075	-0.503314	0.285631	-0.485031	-0.417715	-0.300218	-0.296965	-0.566174	-0.223515	-0.150069	0.205595	-0.0968242	-0.130346	0.151422	0.545619	0.986775	0.681883	0.991082	0.689641	0.00962029	0.116256	0.051757	0.610296	-0.400959	0.11673	0.511474
PMM0620		hypothetical protein PMM0620	Hypothetical	Conserved hypothetical protein	-0.0605347	-0.435345	-0.124995	-0.117324	0.0570812	-0.113974	-0.307294	-0.359588	-0.130182	0.113176	-0.0927219	-0.200686	-0.159168	-0.0440969	-0.349725	-0.0177987	-0.148537	-0.120847	-0.0771746	-0.288504	-0.175857	-0.129984	-0.296606	-0.282636	0.0146399	-0.00719135	-0.0862995	-0.104139	-0.0391948	0.0932435	-0.242281	-0.0223515	0.00360605	0.975629	0.990183	0.978382	0.992027	-0.0650937	0.582403	0.753479	0.544311	0.762113	-0.143667	0.229914	0.697559
PMM0621	dnaQ	possible DNA polymerase III, epsilon subunit	DNA replication, recombination, and repair	-	0.00678259	-0.563721	-0.131998	-0.0482434	-0.536593	0.459662	-0.550018	-0.761677	-0.225115	-0.271649	-0.732844	-0.22652	-0.285216	-0.160252	0.365325	-0.0471226	0.0453417	0.0156695	0.394547	0.405919	-0.440756	-0.000627757	-0.0413988	-0.452722	1.1592	1.02464	0.273624	0.977706	0.0680349	0.129792	1.14265	0.577321	-0.162861	0.520224	0.986775	0.617632	0.991082	0.332216	0.19499	0.416462	0.127508	0.610296	0.130156	0.606833	0.940741
PMM0622		Uncharacterized conserved membrane protein	Hypothetical	Conserved hypothetical protein	-0.599511	-1.16937	-0.130831	0.38254	-1.27405	-0.214309	-1.09469	-1.28294	-0.349102	-0.202482	-0.97518	-0.132687	-0.094112	-0.00158094	-0.15687	-0.484671	0.0397378	-0.293836	0.282337	0.614842	-0.278725	-0.104178	-0.278013	-0.512778	0.964184	0.943393	0.37368	0.94943	0.336338	0.214358	0.623593	0.169155	-0.587204	0.0375256	0.888961	0.212339	0.991082	0.230554	0.397866	0.603563	0.344071	0.656711	0.121439	0.654522	0.946886
PMM0623	hisS	Histidyl-tRNA synthetase	Translation	Aminoacyl tRNA synthetases and tRNA modification	0.142212	-0.034047	0.161915	0.320046	0.140733	0.528275	0.298496	0.298625	0.0320701	0.178773	-0.18746	0.0723633	0.0772725	0.173386	0.26753	0.133475	0.141443	0.150617	0.17503	0.226195	0.135962	0.312468	0.369409	0.0927618	0.0907147	0.145431	0.311848	0.129188	-0.0515515	0.176661	0.182583	0.0994022	0.169001	0.137662	0.986775	0.168321	0.991082	0.138979	0.219092	0.436755	0.176311	0.610296	0.203713	0.0761635	0.417623
PMM0624		possible Hantavirus glycoprotein G2	Other categories	Other	-0.228375	-0.378759	0.124655	0.0753349	-0.631306	-0.627344	0.391722	0.271021	-0.0941804	-0.193725	-0.138481	0.353433	-0.181831	-0.128977	0.35464	-0.405239	-0.214155	-0.168175	0.0894475	0.214027	-0.496025	-0.41314	0.0200665	-0.336933	-0.202082	-0.296349	0.11978	0.0664845	-0.388274	-0.283783	0.197268	-0.141725	-0.0471909	0.828548	0.986775	0.883819	0.991082	-0.0721133	0.740841	0.859498	0.735657	0.877712	-0.28827	0.192795	0.637311
PMM0625		hypothetical protein PMM0625	Hypothetical	No similarity	0.130966	0.124817	0.138431	0.0545234	-0.231627	0.0952685	0.271431	-0.136707	0.265196	0.542659	-0.0651846	-0.291163	0.464533	0.0615552	0.369068	-0.125838	0.178107	0.127743	-0.15323	0.0829074	0.255616	-0.0214843	0.221328	-0.0893878	0.46974	0.101976	0.304673	0.332993	0.118363	-0.0477746	0.365326	-0.0411745	-0.112593	0.495065	0.986775	0.397325	0.991082	0.0794525	0.62944	0.785499	0.740865	0.878153	-0.021359	0.896584	0.986436
PMM0626		hypothetical protein PMM0626	Hypothetical	No similarity	-0.859155	-0.311647	-0.423464	0.0988067	-0.928596	-1.06184	-0.2676	0.276781	1.01564	0.856224	0.226681	0.632326	0.650402	-0.824453	0.751452	-0.370304	0.433493	-0.998213	0.733712	0.850394	0.730826	0.120166	1.26776	1.34363	-0.201938	0.0441726	0.377143	0.0417502	-0.962651	-0.134976	0.0872667	0.178779	-0.121448	0.758168	0.986775	0.754335	0.991082	-0.630943	0.117785	0.317162	0.207695	0.611049	0.182878	0.643296	0.946886
PMM0627	pcb	light-harvesting complex protein	Photosynthesis and respiration	Photosystem II	0.225078	0.418661	0.237982	-0.00754707	0.524955	0.213175	0.115282	-0.13038	0.67337	0.385287	0.442889	0.13154	0.808317	-0.00204738	0.321701	0.39089	-0.135136	-0.311426	0.0921177	-0.228389	0.622942	-0.12774	0.236218	0.222874	-0.358922	-0.509573	-0.0983937	-0.447708	0.204944	-0.42676	-0.429384	-0.750994	-0.0377856	0.847972	0.986775	0.823855	0.991082	-0.0285563	0.884787	0.952736	0.891968	0.960776	-0.169698	0.392369	0.845391
PMM0628	gltS	putative Na+/glutamate symporter	Transport and binding proteins	-	-0.550242	-0.252997	-0.296584	-0.652959	0.131287	0.0492805	-0.963385	-0.45132	0.199453	0.243156	-0.150992	-0.0455132	0.960242	-0.373597	0.244898	-0.35087	0.0686859	-0.349012	0.0559959	-0.361923	0.0956571	-0.268559	-0.339691	-0.0296068	0.238327	-0.0564675	-0.157876	-0.202175	-0.00410761	-0.15372	-0.108989	0.131777	0.129661	0.584231	0.986775	0.658579	0.991082	0.058642	0.804099	0.904553	0.868081	0.94669	-0.197076	0.407283	0.846924
PMM0629		hypothetical protein PMM0629	Hypothetical	Conserved hypothetical protein	0.0844859	1.4143	0.11801	-0.343112	0.964922	0.509979	1.42808	1.60882	0.757737	0.726302	-0.562095	-0.0970955	1.26709	0.0928698	2.21388	0.566348	0.330153	0.252844	-0.240591	-0.123654	0.834264	0.866295	0.898041	0.485462	-0.088853	-0.583806	-0.290333	-0.21964	-0.129067	0.600092	0.44879	-0.0280883	0.809528	0.038335	0.888961	0.132363	0.991082	0.828834	0.0342822	0.175707	0.197145	0.610296	0.564803	0.140259	0.548463
PMM0630		Glutathione S-transferase domain fused with a domain of unknown function DUF952,	Other categories	Other	0.423277	0.152104	-0.0218662	-0.104442	0.733192	0.604065	-0.0461052	-0.000474644	0.177825	0.467892	-0.323347	-0.140715	0.161924	0.474028	-0.239794	0.388717	0.245544	0.364131	-0.236067	-0.0690057	0.210352	0.381599	-0.0703873	-0.110007	0.129007	0.235959	-0.223063	0.0157993	0.330567	0.310085	-0.233016	0.0101809	0.210401	0.323507	0.986775	0.409483	0.991082	0.150805	0.477216	0.671929	0.547717	0.763614	0.0574754	0.785618	0.971751
PMM0631		possible NADH-Ubiquinone/plastoquinone (comple	Other categories	Other	0.114129	0.0148724	-0.0297416	-0.208976	0.0543245	0.436132	-0.0842846	-0.443921	0.00572282	-0.299764	-0.562392	-0.516172	-0.0217754	-0.00967822	-0.160877	0.323604	-0.286199	-0.0385377	-0.412669	-0.0727797	-0.173647	0.00870417	-0.091635	-0.062341	-0.0215552	0.0115765	-0.323402	0.0279799	-0.0358505	0.0252216	-0.153726	-0.281435	0.0179916	0.909881	0.986775	0.930787	0.991082	0.37597	0.0242466	0.154533	0.0657082	0.610296	0.263422	0.105939	0.488166
PMM0632		Short-chain dehydrogenase/reductase (SDR) superfamily:Glucose,,,	Other categories	Adaptations and atypical conditions	0.864661	0.0596561	-0.15516	-0.358798	1.10642	1.36355	-0.279779	-0.477052	0.223816	0.110366	-0.204901	-0.335994	0.45319	1.06648	-0.120808	1.2753	0.0703611	0.538976	0.0361498	-0.276355	0.265945	0.338263	-0.376784	-0.238753	0.125122	0.350145	-0.17034	0.130024	0.489197	0.256803	-0.101094	0.220389	0.325695	0.348199	0.986775	0.574946	0.991082	0.72022	0.0441812	0.194437	0.102765	0.610296	0.0488459	0.887207	0.986436
PMM0633	crtl-e	lycopene epsilon cyclase	Biosynthesis of cofactors, prosthetic groups, and carriers	Carotenoid	0.0171075	-0.626669	-0.211566	-0.125952	0.0565962	0.159642	-0.716073	-0.725121	-0.469031	-0.380734	-0.721787	-0.357367	-0.48877	0.0858949	-0.673265	0.135369	0.0162523	-0.0576246	-0.0975375	0.162905	-0.377889	0.0565052	-0.376951	-0.373469	0.411942	0.305834	0.189192	0.504401	0.0739564	0.373251	0.194581	0.312907	-0.0694691	0.727465	0.986775	0.812448	0.991082	0.247037	0.221241	0.437853	0.324341	0.645783	0.214279	0.287014	0.743938
PMM0634	por	possible light-dependent protochlorophyllide oxido-reductase	Biosynthesis of cofactors, prosthetic groups, and carriers	Cobalamin, heme, phycobilin and porphyrin	-0.0857395	-0.0978052	0.0604383	-0.119131	-0.269484	-0.212064	0.133855	-0.140989	-0.104738	0.0319303	0.371505	0.15092	-0.0029137	-0.022584	0.00473764	-0.263858	-0.0495049	-0.0885066	0.200979	0.0475237	-0.187181	-0.191246	0.0156844	0.010454	-0.0831707	-0.111582	0.00911739	-0.122378	-0.0704432	0.173259	-0.224865	-0.208001	-0.0616112	0.616424	0.986775	0.562941	0.991082	-0.183559	0.142723	0.353775	0.184838	0.610296	-0.200476	0.110763	0.500505
PMM0635	mscS1	small mechanosensitive ion channel, MscS family	Other categories	Adaptations and atypical conditions	-0.332926	-0.239951	-0.232393	-0.260712	-0.543304	-0.136694	-0.288518	-0.60443	0.661384	0.701753	-0.0347421	0.365322	0.149868	-0.273959	0.17663	-0.559821	0.671042	-0.206416	0.542742	0.51074	0.211857	0.299212	0.394389	0.0247993	-0.0590765	-0.166424	-0.0315977	-0.162559	-0.180212	0.0645613	0.00244361	-0.0801924	-0.126741	0.491203	0.986775	0.333626	0.991082	-0.55025	0.00534847	0.0875999	0.0665729	0.610296	-0.190865	0.30258	0.757843
PMM0636		isochorismatase-like hydrolase superfamily	Other categories	Other	0.438014	0.409277	-0.120592	0.0962183	0.687939	0.677968	-0.258427	-0.113329	0.183489	0.303892	-0.2423	-0.178199	0.400837	0.437654	-0.124574	0.525917	0.0515572	0.454063	0.0429954	-0.124698	0.434512	0.315381	-0.0130176	0.12514	0.0483963	0.264356	-0.0210751	0.0583346	0.283671	0.280968	-0.219987	0.188768	0.0428087	0.836697	0.986775	0.887287	0.991082	0.293238	0.165465	0.380483	0.191529	0.610296	0.198784	0.342428	0.796689
PMM0637	fur	Ferric uptake regulator family	Regulatory functions	-	-0.381676	0.444773	0.926464	-0.318037	-0.0551045	-0.209277	0.465665	0.139443	1.31309	0.779416	-0.358826	0.637458	1.26583	-0.456002	1.51896	-0.23591	0.913015	0.403608	0.831097	0.801375	1.24763	0.938707	1.41264	1.30546	0.561349	0.37916	1.13041	0.775684	0.223708	0.607798	0.867255	0.363931	-0.0826994	0.821883	0.986775	0.82271	0.991082	-0.069565	0.849783	0.931392	0.914089	0.972024	0.633323	0.0931192	0.458128
PMM0638		hypothetical protein PMM0638	Hypothetical	Conserved hypothetical protein	-0.144615	0.544108	-0.0561505	-0.309822	0.13965	0.00329386	-0.205462	-0.01719	0.251101	0.553287	-0.284847	-0.42789	0.721675	-0.107574	0.382071	-0.346199	0.108936	-0.291973	-0.180009	-0.306136	0.231974	-0.201061	-0.172251	-0.311867	-0.00784997	-0.166586	-0.440711	-0.450612	-0.157484	-0.0801288	-0.474858	-0.595847	-0.0283073	0.900574	0.986775	0.894125	0.991082	0.13958	0.539248	0.721078	0.688982	0.852757	-0.136214	0.549009	0.925068
PMM0639	GgpP (StpA)	Glucosylglycerol 3-phosphate phosphatase	Regulatory functions	-	0.0803429	-0.216846	-0.353044	-0.325894	0.34552	0.465231	-0.447591	-0.513811	0.0779598	0.21593	-0.656345	-0.247039	0.131619	0.108719	-0.248994	0.179253	0.278948	-0.0154292	0.231576	0.500193	0.0313668	0.267745	-0.0510079	-0.28386	0.777903	0.446465	0.220056	0.441797	0.30226	0.390947	0.42004	0.253907	0.166197	0.423572	0.986775	0.580236	0.991082	0.195023	0.348798	0.563996	0.415803	0.687508	0.143434	0.489128	0.894118
PMM0640		Uncharacterized protein specific for marine picocyanobacteria	Hypothetical	Conserved hypothetical protein	0.116308	-0.0640643	-0.131161	-0.138202	0.140145	0.343335	-0.43289	-0.133028	-0.0421484	-0.0748436	-0.0634647	-0.179157	-0.104485	0.193765	-0.0659478	0.1279	-0.010965	-0.0823203	-0.128577	0.00859413	-0.188943	-0.18865	0.0267511	-0.406731	-0.031187	-0.0716438	0.0537523	-0.0597896	-0.00838668	-0.0682389	-0.203479	-0.235507	0.0336706	0.797967	0.986775	0.860322	0.991082	0.127711	0.335532	0.551172	0.180218	0.610296	-0.0994899	0.451576	0.873343
PMM0641		hypothetical protein PMM0641	Hypothetical	Conserved hypothetical protein	-0.685074	-0.400385	-0.0596174	0.0612166	-0.89361	-0.9563	0.132553	-0.0247253	0.00868662	-0.50531	-0.123982	-0.160631	-0.257795	-0.887543	-0.0273271	-1.06489	0.359831	-0.708705	0.122074	0.144294	-0.195784	-0.416799	0.603742	0.0929477	0.138203	-0.224301	0.590343	0.264439	-0.64167	-0.191929	-0.0255385	-0.356945	-0.164556	0.565243	0.986775	0.640783	0.991082	-0.36408	0.208632	0.429742	0.248205	0.616993	0.216336	0.450655	0.873343
PMM0642	cysD	putative O-Acetyl homoserine sulfhydrylase	Amino acid biosynthesis	Serine family / Sulfur assimilation	-0.832364	0.00275987	0.193964	0.371841	-1.34559	-2.14474	-0.519608	-0.761483	0.38537	0.674944	0.394394	0.770198	0.203881	-1.65431	0.0880124	-1.75139	-0.0759954	-0.925819	0.0464172	0.466059	-0.826742	-0.26778	0.101513	-0.378033	-0.161043	0.137412	-0.14741	0.342821	0.0359853	0.050997	-0.19329	0.013973	-1.12691	0.00679161	0.394887	0.0493986	0.991082	-1.33468	0.00175681	0.0650682	0.0858583	0.610296	-0.898987	0.0269964	0.252352
PMM0643	metA	putative homoserine O-succinyltransferase	Amino acid biosynthesis	Aspartate family	-0.220814	-0.684041	-0.0419804	0.35338	-0.928021	-0.701669	-1.11812	-0.95278	0.472558	0.715054	0.454794	0.994628	0.711155	-0.351713	0.352195	-0.76655	0.201365	-0.3079	0.95151	0.950426	0.0567231	0.396177	-0.139046	0.184752	0.763958	0.67854	0.489234	0.982887	0.611564	0.482156	0.92589	0.843304	-0.776785	0.00846102	0.458172	0.0292407	0.991082	-0.672987	0.0205288	0.147235	0.135703	0.610296	-0.534607	0.0609814	0.362747
PMM0644	sulP1	sulfate ion transporter	Regulatory functions	-	-1.18996	-1.22529	-0.0549023	-0.0916546	-1.53488	-1.75379	-0.392021	-0.574131	-0.582885	-0.334251	-0.745265	0.251571	-0.210965	-1.29627	-0.184808	-1.91889	-0.160981	-1.07112	0.201428	0.457397	-0.460472	-0.266779	-0.161607	-0.231876	0.392667	0.233467	0.30211	0.910438	-0.0386687	0.0871866	0.61671	0.577702	-0.423253	0.2745	0.986775	0.404762	0.991082	-0.550027	0.158722	0.373587	0.308579	0.636376	0.0725238	0.849851	0.985968
PMM0645		FAD linked oxidase, N-terminal	Other categories	Other	0.46214	0.381222	-0.118207	-0.309087	0.755679	0.439254	-0.214099	0.00439256	0.195126	0.247361	-0.592809	-0.202007	0.0773498	0.320811	-0.293534	-0.0271704	0.122316	0.231542	-0.415092	-0.392175	0.0668922	0.218429	-0.493103	-0.318208	0.114874	0.253747	-0.41183	-0.301325	0.167995	-0.0535784	-0.520094	-0.199922	0.14229	0.563242	0.986775	0.638677	0.991082	0.107446	0.662056	0.805425	0.664301	0.838246	-0.0434152	0.859608	0.986213
PMM0646	cbiX	sirohydrochlorin cobaltochelatase	Hypothetical	Conserved hypothetical protein	-0.0550434	0.541427	0.565878	0.283272	0.105354	-0.175496	0.413266	0.554387	0.186181	0.377726	-0.290787	0.0277672	0.265113	-0.276051	0.428636	-0.453	0.0828384	-0.251964	0.1128	0.218298	0.097316	0.0790088	0.575373	0.00151849	0.174395	0.134154	0.195127	0.133447	-0.244343	0.0416159	-0.0102773	-0.0182684	-0.109506	0.577501	0.986775	0.63332	0.991082	-0.0840475	0.668615	0.808184	0.753692	0.886458	0.113082	0.56521	0.930015
PMM0647		hypothetical protein PMM0647	Hypothetical	Conserved hypothetical protein	0.297354	1.26142	-0.218395	-0.430247	0.674392	0.297197	0.458225	-0.342147	0.781484	0.714351	-0.0535035	0.0944136	0.787425	0.228349	0.474689	-0.397837	0.496969	0.123414	-0.010488	0.195729	0.443514	0.607445	-0.214443	-0.229865	0.209143	0.0834936	-0.258218	-0.118049	0.105843	0.153195	-0.622028	-0.48997	0.0443851	0.887576	0.986775	0.922993	0.991082	-0.11103	0.723868	0.845911	0.747633	0.881443	-0.232524	0.461145	0.881445
PMM0648		Glucose-methanol-choline (GMC) oxidoreductase:NAD binding site	Other categories	Other	0.661698	-0.425168	-0.527722	-0.229689	0.47163	0.812392	-0.129865	-0.507009	-0.562907	-0.501848	-0.968634	-0.760881	-0.44302	0.655501	-0.739922	0.313031	-0.0424117	0.319131	-0.362517	-0.43966	-0.344161	-0.248939	-0.724627	-0.769505	0.304712	0.205554	0.0733285	0.348195	0.420199	0.18672	-0.0606369	0.180612	0.292007	0.314119	0.986775	0.494558	0.991082	0.644965	0.0317293	0.170177	0.138607	0.610296	0.17676	0.53986	0.920628
PMM0649		Pentapeptide repeats	Other categories	Other	-0.830251	-0.955801	-0.575823	-0.453096	-0.839591	-1.41473	-0.326354	-0.967588	-1.13368	-2.00711	-1.59647	-1.07414	-1.90455	-0.970943	-0.824086	-1.60005	-0.311409	-1.0163	-0.628749	-0.754556	-0.772591	-1.02909	-0.272594	-1.01691	-0.331114	-0.331751	0.21231	-0.104845	-0.651047	-0.351469	-0.407741	-0.665686	-0.183324	0.467966	0.986775	0.502678	0.991082	0.127941	0.611579	0.770686	0.717409	0.871456	0.680053	0.0110042	0.165776
PMM0650		possible LEM domain	Regulatory functions	-	-0.218271	-0.761297	0.000284172	-0.477257	-0.332713	-0.478348	-0.220148	-0.108152	-0.385255	-0.610505	-0.479093	-0.216314	-0.56436	-0.253865	-0.452461	-0.524932	-0.301459	-0.312402	-0.198033	0.174689	-0.638882	-0.563346	-0.272331	-0.131233	-0.315978	-0.368374	-0.0744096	-0.379835	-0.369634	-0.547124	-0.219376	-0.195044	0.0792949	0.615853	0.986775	0.684798	0.991082	-0.0261125	0.86849	0.9423	0.817028	0.921849	0.0213439	0.892334	0.986436
PMM0651		possible VHS domain	Regulatory functions	-	0.707302	-0.122783	-0.389021	0.142449	0.351329	0.81402	-0.449992	-0.654994	0.272175	0.129839	-0.567155	-0.670426	-0.504397	0.520117	-0.592373	0.434935	1.04209	0.41204	0.797484	0.223539	0.125083	0.552945	-0.376819	0.117009	0.887926	0.865721	1.40866	0.0504631	0.553305	0.677381	0.794615	0.476119	-0.069396	0.836585	0.986775	0.873653	0.991082	0.173462	0.606905	0.768616	0.666114	0.838246	0.313446	0.355218	0.813645
PMM0652		possible 5'-3' exonuclease, C-terminal SAM fol	Transcription	RNA synthesis, modification, and DNA transcription	0.0998133	-0.548405	-0.190672	-0.0430753	-0.337303	-0.185669	0.157801	-0.210493	-0.0499562	0.0790715	-0.327078	-0.187127	-0.491897	-0.0534016	-0.125189	-0.0513422	-0.113466	-0.112294	0.202523	0.0686816	-0.0186433	-0.206294	-0.361812	-0.1222	0.161585	-0.00248436	0.0136809	-0.147782	-0.158201	-0.105159	0.0305263	-0.0133665	0.0266689	0.853431	0.986775	0.884159	0.991082	-0.059185	0.682193	0.81955	0.681018	0.846101	-0.055965	0.698564	0.949181
PMM0653	gloA	Glyoxalase/Bleomycin resistance protein/Dioxygenase superfami,,,	Other categories	Other	1.82738	-0.345035	-0.282497	-0.0498671	1.32137	1.79629	-0.351248	-0.186184	-0.341831	-1.01474	-0.80243	-0.794025	-0.801205	1.28915	-0.593065	1.75448	-0.804095	0.958764	-1.0498	-0.667097	-0.349031	0.10867	-0.781384	-0.735264	-0.980249	0.0326368	-0.913027	-0.601448	0.436928	-0.59285	-1.08783	-0.336373	0.357561	0.531842	0.986775	0.648672	0.991082	1.15059	0.0514813	0.210334	0.173649	0.610296	0.299004	0.600705	0.940741
PMM0654		hypothetical protein PMM0654	Hypothetical	Conserved hypothetical protein	0.794241	0.64454	-0.00420069	-0.379556	1.63321	1.24356	0.148646	0.0209746	0.497639	0.370119	-0.517106	-0.294788	0.279057	1.05461	-0.121171	1.00362	0.318927	0.452746	-0.475692	-0.423049	0.421416	0.624867	-0.0769908	-0.0810599	0.110234	0.305761	-0.430017	-0.137666	0.656855	0.528658	-0.300936	-0.220484	0.49784	0.178574	0.986775	0.349427	0.991082	0.540065	0.145677	0.359665	0.204864	0.610296	0.208092	0.56851	0.933879
PMM0655		conserved hypothetical protein, Prochlorococcus-specific	Hypothetical	No similarity	0.282753	0.0943403	-0.00859132	-0.131054	0.58501	0.456433	0.0748744	0.102844	0.0453488	-0.246997	-0.369561	-0.375134	-0.191445	0.2781	-0.053793	0.366329	-0.0228557	0.113855	-0.158811	-0.199893	-0.289442	-0.247847	-0.17664	-0.330183	0.0125315	-0.0366785	-0.288258	-0.0956852	0.000889277	0.123866	-0.108844	-0.118547	0.245428	0.0951643	0.986775	0.170034	0.991082	0.336384	0.0251875	0.157132	0.0919349	0.610296	-0.0244421	0.864531	0.986254
PMM0656		possible 7TM chemoreceptor	Other categories	Other	0.278685	-0.0378118	0.11212	0.331846	-0.0427628	0.221355	0.245265	-0.0966731	0.258443	-0.122205	0.108493	-0.0317511	-0.279314	0.207903	-0.0818272	-0.0861442	-0.0468156	0.137337	-0.173456	-0.0447385	-0.0824513	-0.0524393	0.117674	-0.111513	-0.0275315	0.0701005	-0.248409	-0.186668	0.105184	0.105136	0.165002	-0.513935	-0.0894138	0.544121	0.986775	0.490727	0.991082	-0.113091	0.443893	0.644975	0.42038	0.688246	-0.0854275	0.562101	0.92801
PMM0657		possible Vanadium/alternative nitrogenase delt	Other categories	Other	0.8049	-0.0392703	0.673883	-0.205227	0.506042	1.05339	0.321784	-0.119851	-0.0248972	-0.0160453	0.00478042	0.174514	0.245787	0.497207	1.10707	0.722969	0.0983868	0.409718	0.29714	0.243167	0.00786858	0.0384764	0.281719	-0.177931	0.165332	0.130197	0.207128	0.383295	0.167948	-0.520486	-0.099447	-0.461464	0.13177	0.562198	0.986775	0.719781	0.991082	0.608669	0.0115449	0.127808	0.0405907	0.610296	0.00294522	0.989631	0.998526
PMM0658	rsuA	putative pseudouridylate synthase specific to ribosomal small subunit	Translation	Aminoacyl tRNA synthetases and tRNA modification	0.419248	0.15008	0.402602	0.0551655	0.160146	0.48748	0.212235	0.168881	-0.0691676	0.0329663	-0.0751351	-0.10593	-0.0337594	0.248858	0.152724	0.285079	0.268014	0.22251	0.304704	-0.130663	-0.105418	0.18457	-0.205556	-0.258794	0.366721	0.270802	0.185804	0.289152	0.0902754	-0.0268085	0.337682	-0.135742	0.000411745	0.99752	0.999655	0.99737	0.99992	0.217542	0.108988	0.306508	0.0478664	0.610296	-0.041983	0.751497	0.964144
PMM0659		NAD+ dependent DNA ligase adenylation domain-containing protein	DNA replication, recombination, and repair	-	-1.20646	-0.712105	-0.561638	-0.351394	-1.61532	-1.16373	-1.05407	-0.912676	0.779214	1.09508	0.575403	1.26553	1.17646	-0.786173	0.662366	-0.819761	0.562988	0.166548	0.496284	0.760735	0.868655	0.344308	0.128201	1.22181	-0.0271234	0.333464	0.0128651	0.116877	0.81641	0.397406	0.0927083	0.750866	-0.478551	0.153293	0.986775	0.0914977	0.991082	-0.870585	0.0126061	0.127808	0.185522	0.610296	-0.288065	0.384224	0.842388
PMM0660		possible RNA recognition motif, (a,k,a, RRM, R	Transcription	Degradation of RNA	-3.03057	0.480505	-0.75184	-0.724482	-0.725808	-3.48229	-0.467524	-0.241117	1.62529	1.31134	0.423917	0.364889	2.70304	-0.794119	1.62872	-2.1184	1.30533	-0.307853	0.626431	0.154295	2.64941	1.16059	1.48941	1.63017	0.152503	-0.228475	0.682478	-0.268423	0.352492	0.952432	0.406765	0.312578	-0.222589	0.778216	0.986775	0.839786	0.991082	-0.576548	0.467577	0.664148	0.645128	0.82566	0.801038	0.315053	0.774029
PMM0661	nrdJ	ribonucleotide reductase (Class II)	Purines, pyrimidines, nucleosides, and nucleotides	Purine ribonucleotide biosynthesis	0.116389	1.65657	1.35648	1.01757	1.34448	-0.221771	1.07388	1.05394	1.47831	1.4646	1.7656	1.34837	2.09108	-0.110387	1.67289	0.932929	0.099782	-0.47477	0.354327	0.139854	0.757681	0.258947	0.347326	0.322591	-1.18348	-1.20093	-0.780684	-1.02683	-0.419401	-0.613393	-0.762891	-0.89178	-0.224121	0.533005	0.986775	0.659801	0.991082	-0.367591	0.309494	0.527834	0.504988	0.733204	-1.09258	0.00474359	0.112189
PMM0662		hypothetical protein PMM0662	Hypothetical	Conserved hypothetical protein	0.404835	0.597378	0.679198	0.087337	0.560781	0.493909	0.223206	0.45332	-0.000177806	0.643635	-0.200738	0.65488	0.483683	0.0883912	0.0358398	0.171669	-0.207884	0.268297	0.0317041	0.2781	0.174764	-0.0818079	0.171368	0.215086	-0.34686	-0.118067	0.171699	0.188024	0.158952	-0.0627475	-0.103526	-0.175108	-0.00938285	0.958919	0.987426	0.952873	0.991082	-0.0795041	0.663058	0.805425	0.758284	0.890258	-0.154547	0.399352	0.846401
PMM0663	prfC	peptide chain release factor 3	Translation	Protein modification and translation factors	1.09006	-0.00445354	-0.0343986	-0.0323405	0.821154	1.25483	0.0125447	-0.160886	-0.0572063	-0.158154	-0.592621	-0.333532	-0.224801	0.911062	-0.190934	0.94059	-0.134141	0.568587	-0.187219	-0.117084	-0.224839	-0.0698108	-0.300613	-0.284019	0.06879	0.0807189	-0.01609	0.0331449	0.193889	-0.163506	0.0979272	0.0649232	0.227195	0.440263	0.986775	0.621253	0.991082	0.644357	0.0349093	0.176104	0.14214	0.610296	0.0655581	0.822879	0.978614
PMM0664		Conserved hypothetical protein	Hypothetical	Conserved hypothetical protein	-0.269488	0.34686	-0.0301618	-0.482222	-0.126249	0.130644	-0.0706113	-0.23219	0.0870142	0.16905	-0.63302	-0.406696	0.594079	-0.0374703	-0.0836135	-0.776568	0.262266	0.175908	0.209234	0.058893	0.292098	0.217076	-0.074109	-0.154008	0.796568	0.718985	0.401643	0.483556	0.198392	0.196137	0.568843	0.344178	0.0341511	0.87543	0.986775	0.868265	0.991082	0.12002	0.58267	0.753479	0.737882	0.877849	0.266177	0.228046	0.695116
PMM0665	hsp33	Hsp33 protein	Other categories	Other	0.907328	-0.452469	-0.125286	0.0697467	0.872362	1.31606	-0.119457	-0.19099	-0.0787952	-0.300247	-0.536441	-0.0364987	-0.317519	0.786317	-0.350862	1.11241	-0.109481	0.54844	0.344371	0.396208	-0.360364	0.321993	-0.229387	-0.306456	0.589754	0.499059	0.285097	0.831717	0.413289	0.22134	0.201274	0.276447	0.369663	0.260052	0.986775	0.464797	0.991082	0.545582	0.101038	0.292965	0.246389	0.616993	0.094442	0.771061	0.96501
PMM0666		possible ABC transporter, ATP-binding component	Transport and binding proteins	-	0.784408	0.52142	-0.439995	-0.0674579	1.25146	1.18009	-0.0657009	-0.0337866	0.716262	0.206934	0.01398	-0.114858	0.5063	0.731314	-0.0764783	1.28821	0.290436	0.796858	-0.0890943	-0.0880097	0.573929	0.416837	0.210482	0.134982	0.0426355	0.529891	-0.325837	0.100937	0.655917	0.344917	-0.598144	0.224851	0.383423	0.263577	0.986775	0.437923	0.991082	0.406757	0.236298	0.453497	0.279131	0.628365	0.128478	0.705013	0.949181
PMM0667		hypothetical protein PMM0667	Hypothetical	Conserved hypothetical protein	-1.11118	0.482679	0.127421	0.181023	0.0961697	-0.52086	0.827772	0.166565	-0.254816	-0.133613	-1.11597	-0.496572	0.0177189	-0.973776	0.321284	-1.18462	-0.411157	-0.890582	-1.12247	-0.969789	-0.288363	-0.470289	-0.0298951	-0.896095	-1.156	-1.28333	-1.01693	-1.04758	-1.22853	-1.21026	-1.00736	-1.45228	0.222427	0.50146	0.986775	0.637861	0.991082	0.0453951	0.890437	0.955674	0.919809	0.974938	0.079083	0.810417	0.975209
PMM0668		Conserved hypothetical protein 46	Hypothetical	Conserved hypothetical protein	-0.208329	-0.139083	0.0693481	-0.138342	-0.220965	-0.27152	-0.0597417	0.117632	-0.232618	-0.287333	-0.186022	-0.357193	0.148216	-0.315806	0.443997	-0.271544	-0.254285	-0.288394	-0.368081	-0.078622	-0.165081	-0.176458	0.0204669	-0.270637	-0.227731	-0.407566	-0.370043	-0.132198	-0.34438	-0.121037	-0.136477	-0.348842	-0.00454722	0.974086	0.990183	0.967502	0.991082	0.267007	0.0648266	0.230117	0.237129	0.616473	0.117864	0.402896	0.846533
PMM0669		hypothetical protein PMM0669	Hypothetical	Conserved hypothetical protein	-0.305167	-0.143135	-0.494615	0.0464146	-0.404431	-0.00315291	0.174545	-0.374945	-0.213891	0.0454434	-0.667448	-0.0530796	0.331599	-0.168577	0.771832	-0.240931	-0.0187466	-0.177124	-0.339875	-0.00182313	0.161947	0.1384	0.125924	-0.0605078	0.114862	-0.168753	-0.639822	-0.133084	-0.084088	-0.00625392	0.161397	0.129596	0.0721296	0.719189	0.986775	0.707598	0.991082	0.395725	0.0564484	0.212276	0.220357	0.611346	0.313685	0.125762	0.527392
PMM0670		hypothetical protein PMM0670	Hypothetical	Conserved hypothetical protein	0.417048	-0.395091	-0.31201	-0.704429	0.674425	1.47215	-0.541739	-0.414552	0.0980733	0.398263	-1.07689	-0.186052	0.48844	1.01597	0.759989	1.66046	0.288145	0.472265	0.184904	0.0253076	0.384826	0.973813	0.488419	0.382878	0.399417	0.228905	-0.321312	-0.0857765	0.306294	0.554408	0.84175	0.312623	0.546191	0.128617	0.986775	0.358522	0.991082	1.17287	0.00230505	0.0683218	0.0292581	0.610296	0.749135	0.0406771	0.300185
PMM0671	phnC	putative phosphate/phosphonate ABC type transporter, permease component	Transport and binding proteins	-	-0.0387824	-0.403863	0.176352	0.253378	-0.253553	-0.238859	0.270576	0.0440771	-0.487377	-0.32971	-0.140819	-0.0303721	-0.282798	-0.0307816	0.132089	0.0651969	-0.309717	-0.0774794	0.0581186	0.144658	-0.258768	-0.134095	0.109966	0.0509428	-0.0510031	-0.079645	0.117977	0.243091	-0.0993726	0.022545	0.256591	0.151272	-0.0412108	0.794395	0.986775	0.838422	0.991082	0.217996	0.175229	0.391763	0.160719	0.610296	0.189081	0.237696	0.706117
PMM0672	phnE	putative phosphate/phosphonate ABC type transporter, ATPase component,	Transport and binding proteins	-	0.227148	0.139584	0.311629	-0.127197	0.492276	0.383849	0.0215981	-0.176361	0.14666	0.38081	0.0356982	0.0898327	0.482485	0.290041	0.400926	0.114732	0.308428	0.147895	-0.0473536	-0.0960401	0.11887	0.278356	-0.065898	-0.29855	0.325693	0.0798024	-0.109261	-0.120593	0.240455	0.316469	0.0712598	0.0385374	0.0425492	0.78815	0.986775	0.824939	0.991082	0.158796	0.320128	0.536646	0.199107	0.610296	-0.155056	0.331452	0.791533
PMM0673	phnD	putative phosphate/phosphonate ABC type transporter, substrate binding component	Transport and binding proteins	-	-0.28685	-0.517771	-0.172628	-0.14013	-0.466383	-0.317366	-0.154684	-0.723867	-0.416721	-0.250849	-0.555577	-0.499777	-0.189029	-0.209783	-0.250077	-0.570768	-0.134372	-0.323811	-0.285578	-0.18724	-0.686328	-0.116649	-0.610103	-0.367997	0.205984	-0.0209267	-0.0174464	0.286905	-0.122985	0.18473	-0.0102555	-0.182653	-0.13623	0.347148	0.986775	0.396716	0.991082	0.125817	0.384667	0.595036	0.305512	0.636376	-0.0145381	0.919422	0.986959
PMM0674	aspC	Aminotransferase class-I	Amino acid biosynthesis	Aspartate family	0.588336	0.105669	-0.00141101	-0.0413449	0.882954	0.905934	-0.157932	-0.0464507	0.0314748	-0.238181	-0.279978	-0.35984	-0.0863252	0.602543	-0.242227	1.01172	-0.00490915	0.456854	-0.24275	-0.0939774	-0.0768385	0.0690344	-0.205035	-0.214905	0.0432026	0.152725	-0.142476	-0.0937534	0.258875	0.0544799	-0.117131	0.16397	0.233314	0.342843	0.986775	0.506544	0.991082	0.533059	0.0360999	0.17716	0.167046	0.610296	0.104695	0.668256	0.946886
PMM0675		Uracil-DNA glycosylase	DNA replication, recombination, and repair	-	0.0969422	0.082988	0.263366	0.267709	0.248503	0.00741092	0.223188	0.301335	0.0565391	-0.293034	0.0323457	0.0251223	-0.186875	0.0534508	0.612449	0.0799462	-0.040146	-0.108054	0.107014	0.159849	0.059523	0.102701	0.359269	-0.0360602	-0.0970932	0.0757868	0.144613	0.0979819	-0.137566	0.0446384	0.157328	-0.016455	0.017358	0.900627	0.986775	0.840131	0.991082	0.184499	0.191507	0.412201	0.377393	0.671894	0.166115	0.238192	0.706117
PMM0676	gcpE	4-hydroxy-3-methylbut-2-en-1-yl diphosphate synthase	Other categories	Other	-0.257647	-1.04157	-0.00563649	0.151387	-0.636919	-0.290315	0.0758923	-0.315483	-0.935464	-1.05157	-0.73924	-0.494985	-1.03248	-0.349795	-0.635156	-0.346942	-0.512234	-0.383966	-0.242577	-0.0755629	-0.997341	-0.753439	-0.111881	-0.62466	-0.157466	-0.315469	0.29466	0.20741	-0.474841	-0.478216	0.082291	-0.107653	-0.0033408	0.988634	0.994205	0.991639	0.996716	0.21422	0.364739	0.574625	0.33414	0.647658	0.183484	0.436616	0.864757
PMM0677		carboxyl-terminal processing protease	Translation	Degradation of proteins, peptides, and glycopeptides	0.0353027	-0.0882688	0.129933	-0.196651	-0.173026	0.304249	0.121518	-0.131356	-0.480401	-0.10211	-0.538376	-0.309431	-0.159685	-0.169554	-0.00275985	0.193865	-0.318722	-0.130868	-0.137115	-0.211573	-0.409746	-0.179947	-0.114358	-0.214407	0.0639867	-0.0637284	0.0560294	0.102169	-0.0912788	0.00238663	0.17083	-0.0346778	0.0602669	0.634158	0.986775	0.668833	0.991082	0.323046	0.0156577	0.136604	0.0481087	0.610296	0.127965	0.315856	0.77465
PMM0678		quinolinate synthetase	Fatty acid, phospholipid and sterol metabolism	-	1.00386	0.269801	0.538073	-0.00198885	0.992975	1.87769	-0.0351016	-0.399384	0.645246	-0.468075	-0.714803	-1.01099	-0.0685643	0.938627	0.508551	1.17942	0.494712	0.446734	-0.52123	-0.76685	-0.10736	0.0818082	0.253318	-0.396111	-0.0500452	0.0452261	-0.295619	-0.878963	0.0966294	-0.296902	-0.467104	-0.675966	0.156608	0.702541	0.986775	0.792963	0.991082	1.02667	0.0175566	0.140616	0.0674465	0.610296	0.345071	0.40256	0.846533
PMM0679		Predicted phosphoesterase	Regulatory functions	-	0.211703	0.278533	0.29362	-0.138051	0.157856	0.375205	0.575394	0.486996	-0.727659	-0.574946	-1.05285	-0.327262	-0.642435	0.103748	-0.628291	0.277547	-0.798805	-0.056433	-0.772935	-0.631292	-0.865447	-0.381081	-0.649772	-0.642323	-0.275463	-0.0715019	-0.576258	-0.218547	-0.424755	-0.178142	-0.105248	-0.253256	0.237411	0.247381	0.986775	0.131454	0.991082	0.448322	0.034076	0.175567	0.175737	0.610296	0.0360242	0.858953	0.986213
PMM0680		hypothetical protein PMM0680	Hypothetical	Conserved hypothetical protein	-0.108582	-0.360641	-0.0786877	-0.0410844	-0.0203833	-0.231111	-0.067651	-0.449358	-1.35736	-1.16181	-1.27785	-0.846449	-1.26357	-0.327403	-1.12473	-0.169169	-1.02148	-0.466054	-0.970595	-0.583021	-1.15916	-0.868652	-1.19457	-1.09172	-0.475298	-0.447169	-0.806094	-0.366331	-0.621795	-0.710859	-0.534707	-0.593626	-0.044877	0.816409	0.986775	0.724442	0.991082	0.439648	0.0296406	0.162982	0.215203	0.611346	0.0823422	0.670488	0.946886
PMM0681		hypothetical protein PMM0681	Hypothetical	Conserved hypothetical protein	0.510237	-0.0316321	0.167426	0.165858	0.309609	0.488955	0.447343	0.229495	0.220252	0.0501497	0.317724	0.168829	-0.0221245	0.401643	0.158988	0.662989	-0.0715254	0.29634	0.181542	0.090435	-0.035907	0.344928	0.12716	-0.00824322	-0.0331012	0.219679	-0.0135887	0.0862547	0.0291792	0.0800051	0.274132	0.275813	0.165878	0.246721	0.986775	0.255328	0.991082	0.111135	0.434522	0.635594	0.524483	0.744978	-0.0822539	0.561985	0.92801
PMM0682	aroB	3-dehydroquinate synthase	Amino acid biosynthesis	Aromatic amino acid family	1.01011	0.0948146	-0.191488	0.147939	1.19594	1.37085	-0.353133	0.121917	-0.0949445	-0.491689	-0.510848	-0.391717	-0.200202	0.913469	-0.483222	1.25566	-0.283866	0.498284	-0.214734	-0.211112	-0.448206	-0.268975	-0.608692	-0.613684	-0.00582914	0.0850709	-0.330267	-0.206643	0.371701	-0.295163	-0.403635	-0.161757	0.318551	0.363486	0.986775	0.544906	0.991082	0.743727	0.0399966	0.188281	0.175264	0.610296	-0.112589	0.746401	0.96075
PMM0683	purK	phosphoribosylaminoimidazole carboxylase	Purines, pyrimidines, nucleosides, and nucleotides	Purine ribonucleotide biosynthesis	0.0499422	0.42985	-0.10336	0.00781124	0.0552294	0.0500779	0.148787	0.47273	-0.109242	0.371957	-0.098841	0.0398525	0.708927	-0.066256	-0.0862457	-0.0316486	0.00891444	-0.0394162	0.172849	0.314026	0.361378	-0.104662	-0.0761675	0.520983	-0.0244174	0.103431	-0.0442852	0.193861	0.113327	-0.0698931	-0.264227	0.10169	0.0856452	0.632639	0.986775	0.595885	0.991082	0.0802624	0.654088	0.801983	0.734355	0.877123	0.124451	0.488338	0.894118
PMM0684		Conserved hypothetical protein, DUF1651 superfamily	Regulatory functions	-	-0.860865	-0.516022	-0.377156	-0.477313	0.163986	-0.219646	0.299094	0.185018	0.200297	-0.0691774	0.112365	-0.157698	1.01808	0.955683	0.936203	1.00254	0.205061	0.14218	0.0231395	-0.219049	1.02995	0.952104	0.841852	0.611139	-0.220738	-0.366472	-0.213189	-0.61733	0.545981	0.411196	0.580267	0.0355082	0.664952	0.000116536	0.0314062	0.00509605	0.991082	0.956681	6.15847e-07	0.000553221	0.000886782	0.564164	0.837315	5.12827e-06	0.00108144
PMM0685		conserved hypothetical protein	Hypothetical	No similarity	-2.15803	-1.54529	-1.52023	-1.87542	-1.37528	-0.761723	-1.08482	-0.756052	0.225767	0.0388686	0.214335	-0.0311655	1.53224	0.603693	1.28107	1.42859	0.388565	0.0947616	0.247001	0.0266534	1.24856	1.19024	0.986243	1.09583	0.161034	0.000502871	-0.0440303	-0.270212	0.589264	0.470348	0.941387	0.611705	0.780277	0.000187903	0.0314062	0.0103026	0.991082	1.09945	1.67994e-06	0.000659545	0.00993083	0.610296	1.01827	5.50913e-06	0.00108144
PMM0686	clpS	ATP-dependent Clp protease adaptor protein ClpS	Hypothetical	Conserved hypothetical protein	-1.32222	-1.44145	-0.996211	-0.696081	-1.44803	-1.68123	-1.01774	-0.806066	-0.790566	0.212945	0.155242	0.559625	0.994677	-1.39169	0.999266	-0.685421	0.178388	-0.964532	0.170011	0.35523	1.12304	0.42418	0.872583	1.7591	-0.0120587	0.222475	0.617295	0.232981	0.313178	0.555727	1.1951	1.42864	-0.124277	0.770579	0.986775	0.650734	0.991082	-0.0551043	0.897052	0.957413	0.938189	0.985902	1.01041	0.0238519	0.238884
PMM0687		Conserved hypothetical protein	Hypothetical	Conserved hypothetical protein	1.15456	0.981381	0.408248	0.970173	0.867516	1.59193	0.700393	0.199554	0.360319	0.168913	-0.721568	-0.170654	0.369658	1.42908	0.543045	1.60706	-0.211615	0.607466	-0.729051	-0.901777	0.0752652	0.314765	-0.134071	-0.472946	-0.282011	0.0590072	-0.675254	-0.488424	0.124723	0.130273	-0.763625	-0.305016	-0.0387423	0.908513	0.986775	0.911542	0.991082	1.07796	0.00327483	0.074214	0.0353327	0.610296	0.0365007	0.913784	0.986436
PMM0688		possible Elongation factor Tu domain 2	Translation	Protein modification and translation factors	0.368469	1.43799	1.16296	0.357751	0.774963	0.10044	0.260943	0.504688	1.5318	0.65043	0.443672	0.239864	1.53418	0.22205	2.11406	0.830411	0.911718	-0.286581	0.355215	-0.0945332	1.57338	0.254399	1.50067	0.609248	-0.579517	-0.417322	0.0411243	-0.650906	-0.217965	-0.673054	-0.463306	-0.486309	-0.421533	0.253566	0.986775	0.24109	0.991082	0.458734	0.215075	0.436057	0.399127	0.681693	0.267982	0.464686	0.881579
PMM0689	hli	High light inducible protein	Other categories	Adaptations and atypical conditions	-0.80814	-0.0545017	0.332823	0.491354	-0.295319	0.0143155	0.615417	0.271078	-0.663772	-0.515078	-0.754968	-0.977077	-0.338027	-1.00566	-0.622935	-0.0972029	-0.568926	-0.578909	-0.811329	-0.649785	-0.608813	-0.309819	-1.07375	-0.24073	-0.0142359	-0.226909	-0.122493	0.107318	-0.594228	-0.635656	-0.570537	-0.623968	0.160989	0.491258	0.986775	0.662546	0.991082	0.211768	0.366793	0.576429	0.381891	0.671894	0.169446	0.468991	0.881579
PMM0690	hli	High light inducible protein	Other categories	Adaptations and atypical conditions	-0.865446	0.208731	0.411116	-0.750881	-0.813635	-0.973236	0.80896	1.30056	-0.989571	-0.922491	-1.41751	-1.50914	-0.18881	-1.24429	-0.428189	-1.16969	-1.24589	-1.51226	-1.1345	-0.724623	-1.59364	-0.655185	-1.071	-1.23426	-0.424666	-0.853581	-0.958335	-1.0009	-1.24994	-0.779179	-1.08651	-1.73406	0.329783	0.402133	0.986775	0.638862	0.991082	0.451932	0.253621	0.471456	0.199573	0.610296	0.0711543	0.855649	0.986213
PMM0691		hypothetical protein PMM0691	Hypothetical	Conserved hypothetical protein	-0.758584	-0.274417	-0.739937	-1.15443	-0.216404	0.393227	-0.793414	-1.22321	-0.523318	-0.785362	-1.88723	-1.70386	-0.893848	-0.326268	-1.15442	-0.854692	0.704804	-0.511343	-0.299471	-1.0437	0.278604	-0.217656	-0.160019	-1.02808	1.5764	0.549291	0.726967	-0.348723	0.0920314	0.596481	0.487513	-0.493514	0.271891	0.511477	0.986775	0.525009	0.991082	0.417632	0.31587	0.534528	0.324875	0.645783	0.943152	0.0289202	0.257069
PMM0692		possible DDT domain	Regulatory functions	-	0.316121	0.165674	0.0975021	0.371749	0.170034	0.0340719	-0.102729	0.00589319	0.500961	-0.121819	-0.153285	-0.246026	0.442787	0.175315	-0.403992	-0.110129	0.609238	0.135514	-0.128345	-0.119381	0.397961	0.0876476	0.147757	-0.284102	0.582363	0.378878	0.989412	-0.0897919	0.373432	0.654088	-0.225645	-0.507475	-0.210944	0.394321	0.986775	0.0483965	0.991082	0.0310376	0.899592	0.958686	0.905215	0.968358	0.0923581	0.707646	0.949181
PMM0693		possible Hepatitis C virus envelope glycoprote	Other categories	Other	0.450445	0.442679	0.13129	-0.304954	0.504939	0.604208	0.0408094	-0.0902025	0.59163	0.102641	-0.454151	-0.617008	0.29107	0.579721	0.67159	0.772388	0.607345	0.202909	-0.0787091	-0.512487	0.248393	0.227951	-0.126603	-0.3971	0.37118	0.428616	0.16879	-0.397303	0.0874389	0.334333	-0.527947	-0.157536	0.0850737	0.753204	0.986775	0.741731	0.991082	0.672915	0.0182891	0.143606	0.0872625	0.610296	0.082382	0.760757	0.964144
PMM0694		Short-chain dehydrogenase/reductase (SDR) superfamily	Other categories	Adaptations and atypical conditions	0.045478	-0.158893	-0.172009	0.0161647	0.213268	0.312577	0.163598	-0.078782	-0.352443	-0.252853	-0.165263	-0.335357	-0.520902	0.0902239	-0.3588	0.313885	-0.173569	-0.0650825	-0.58255	-0.122415	-0.391973	-0.134935	0.0899438	-0.332843	-0.112344	0.0208058	-0.0483853	-0.248962	-0.204965	-0.129105	-0.274255	-0.421025	0.21998	0.167371	0.986775	0.0777178	0.991082	0.157581	0.318439	0.536563	0.480295	0.722711	0.0840276	0.592252	0.937892
PMM0695		Glutamine amidotransferase class-I	Other categories	Other	0.835678	0.216396	-0.172207	-0.30377	1.24877	1.48198	-0.276751	0.140254	0.885963	0.516355	0.0272691	-0.260441	0.864782	1.4018	0.834523	2.31838	0.390664	0.643691	0.0911591	-0.217198	0.222182	0.630852	-0.0341296	0.0645771	0.106165	0.0463619	-0.652629	-0.505902	0.443945	-0.182268	-0.379529	-0.104017	0.504537	0.172307	0.986775	0.356554	0.991082	1.06259	0.00645959	0.0975399	0.0519993	0.610296	-0.0714161	0.84417	0.985199
PMM0696		hypothetical protein PMM0696	Hypothetical	No similarity	-0.0778151	-0.332713	-0.167273	-0.375818	-0.754513	0.42578	-0.0483577	-0.2364	-1.07399	-1.41495	-1.92544	-1.04159	-1.74876	0.0938971	-1.06263	0.795547	-1.28502	-0.429802	-1.41196	-1.19746	-1.85733	-1.25201	-1.28025	-1.50423	-0.431386	-0.427129	-0.560758	-0.747104	-0.978416	-1.11869	-1.30251	-1.0752	0.0850318	0.807655	0.986775	0.756809	0.991082	0.883506	0.016609	0.138565	0.22308	0.611346	-0.109462	0.754065	0.964144
PMM0697		possible D12 class N6 adenine-specific DNA met	DNA replication, recombination, and repair	-	-0.198063	0.561701	-0.393802	-0.0297796	0.53806	0.5305	0.413249	0.299509	-0.865856	-0.700657	-2.43719	-1.6971	-1.82939	0.243235	-1.34811	0.187244	-0.79304	-0.114728	-1.73726	-1.63038	-0.963293	-0.394277	-1.82775	-1.37695	-0.401059	-0.0383288	-0.791434	-1.05113	-0.389209	-0.749596	-1.58939	-1.73872	0.460316	0.31536	0.986775	0.108512	0.991082	0.738445	0.112373	0.311126	0.312308	0.636376	0.284632	0.532309	0.917667
PMM0698		Conserved hypothetical protein	Cellular processes	Chaperones	0.270792	1.36584	0.247925	-0.135289	0.643191	0.266639	0.011613	0.511983	0.495756	0.514265	-0.051098	-0.527895	0.139633	0.0563646	0.722176	0.149904	0.646474	0.126263	-0.499315	-0.435051	0.612406	0.441478	0.79607	-0.114639	0.0657012	0.0909559	0.190808	-0.70421	-0.101754	0.379895	-0.27211	-0.540179	-0.0789604	0.799732	0.986775	0.833306	0.991082	0.159262	0.609528	0.769455	0.609556	0.804375	0.326072	0.299435	0.753578
PMM0699		hypothetical protein PMM0699	Hypothetical	Conserved hypothetical protein	-0.449782	0.311089	0.766486	-0.230632	0.180963	-0.469982	1.31958	0.0653346	-0.404028	-0.719062	-1.18502	-0.78973	-0.263165	-0.565727	-0.302105	-0.734612	-0.484311	-0.588798	-0.570367	-0.217868	-0.5324	-0.166907	0.0168985	-0.738339	-0.269966	-0.562187	-0.606408	-0.0490628	-0.526135	-0.600668	-0.272965	-0.750109	0.174684	0.533577	0.986775	0.721501	0.991082	0.308058	0.275893	0.496861	0.172229	0.610296	0.419273	0.141757	0.55022
PMM0700		Uncharacterized protein specific for marine picocyanobacteria	Hypothetical	Conserved hypothetical protein	0.0300612	-0.130788	-0.27059	0.0692249	0.0525259	0.244213	0.0360468	0.161854	-0.643281	-0.280787	-0.294272	-0.521099	-0.242776	0.130838	-0.0251226	0.32557	-0.0729767	-0.255091	0.0172152	-0.0818199	-0.371933	0.136564	0.147377	-0.569476	0.548804	-0.0382862	0.261059	0.612091	-0.0204747	-0.296063	0.304232	-0.131875	0.199183	0.253494	0.986775	0.0826277	0.991082	0.481987	0.00882832	0.11138	0.0203131	0.610296	0.270493	0.124733	0.527167
PMM0701		possible LysM domain	Regulatory functions	-	-0.777406	-0.0288267	0.486493	0.0579928	-0.792824	0.0206459	0.0327553	0.0310572	-0.105219	-0.287839	-0.217996	0.135949	-0.0680505	-0.118978	-0.0885146	-0.2648	-0.163212	-0.49046	0.0769226	-0.0607489	-0.149666	-0.296898	0.138987	-0.878807	0.589558	0.126365	0.413202	0.588692	-0.15512	-0.091902	0.0952674	-0.148271	-0.111655	0.620603	0.986775	0.74973	0.991082	-0.0163097	0.942228	0.982022	0.881303	0.954052	-0.17782	0.432129	0.864757
PMM0702		possible DUP family	Other categories	Other	-0.067634	0.416434	0.459843	-0.359654	0.152377	0.221035	0.246893	-0.135379	-0.255587	-0.240287	-0.745757	-0.0535724	-0.366103	-0.210014	-0.0690915	-0.328177	0.0636477	-0.252829	-0.350134	0.2173	-0.156566	0.0275408	-0.0937432	-0.387456	0.00797776	-0.0185112	0.284651	0.534576	0.032619	-0.134567	-0.0977406	-0.38969	0.00898384	0.960993	0.988271	0.968783	0.991082	0.0804545	0.661959	0.805425	0.645218	0.82566	0.171245	0.355094	0.813645
PMM0703		hypothetical protein PMM0703	Hypothetical	Conserved hypothetical protein	-0.357679	1.27271	0.91241	0.033636	1.50546	0.666525	1.83598	1.6508	-1.42501	-1.96521	-1.91831	-1.30296	-1.70578	-0.459177	-1.28057	-0.0700076	-1.50947	-0.527295	-1.61785	-1.41262	-1.57056	-1.18317	-1.46909	-1.48855	-1.4684	-0.806892	-1.25428	-1.14878	-0.702416	-1.29254	-1.28424	-1.45601	0.949422	0.00956956	0.458172	0.0896843	0.991082	0.773991	0.0311341	0.16834	0.129112	0.610296	0.225032	0.514066	0.90936
PMM0704		putative potassium channel, VIC family	Regulatory functions	-	0.75506	0.463976	0.0953477	0.245493	1.10167	1.36258	0.440624	-0.0448817	0.209453	-0.0175526	-0.612538	-0.249514	0.189744	1.093	0.605504	1.50255	-0.168298	0.680723	-0.555322	-0.20103	-0.24212	0.00412938	0.133577	-0.256326	-0.549335	0.113409	-0.887845	-0.491743	0.207851	-0.58492	-0.587167	-0.223084	0.325031	0.296063	0.986775	0.403418	0.991082	1.01524	0.00253914	0.0683218	0.0293391	0.610296	0.077353	0.801729	0.975209
PMM0705	PhoB	RRII, OmpR, SphS, PhoB, crr29, Two-component system response regulator, phosphate sensing PhoB	Regulatory functions	-	0.238712	-0.188526	-0.253056	-0.353044	0.068165	0.994372	0.155324	-0.189359	-0.206834	-0.689913	-0.94155	-0.975438	-0.518382	0.235436	0.0914879	0.508912	-0.467141	0.0412778	-0.765298	-0.387399	-0.500181	-0.244489	-0.126228	-0.284983	-0.599781	-0.349408	-0.714379	-0.558197	-0.243314	-0.406542	-0.152471	-0.380755	0.396104	0.091665	0.986775	0.23367	0.991082	0.782797	0.00183157	0.0665809	0.0328699	0.610296	0.414464	0.0783157	0.422345
PMM0706	phoR	Two-component system sensor histidine kinase, phosphate sensing PhoR	Regulatory functions	-	0.27859	0.230974	0.142983	0.101099	0.321457	0.834183	0.0553008	0.0107959	0.0661463	0.0776213	-0.484413	-0.359921	0.135465	0.377873	0.183688	0.280537	-0.161785	0.169815	-0.0995891	-0.147507	-0.075726	0.136879	-0.160024	-0.191086	0.0832764	0.248753	-0.0366405	0.0676424	0.203238	0.134107	0.234703	-0.0182141	0.117022	0.450632	0.986775	0.584514	0.991082	0.419532	0.010663	0.123067	0.0561398	0.610296	0.102653	0.507623	0.904923
PMM0707		possible Lipoprotein	Other categories	Other	-0.131641	0.313527	0.305459	-0.278457	-0.0655181	0.249369	0.629732	-0.438717	-0.188397	-0.441778	-1.0249	-0.804555	0.0493686	0.115579	-0.0569385	-0.20337	-0.131323	-0.517759	-0.526079	-0.591699	-0.0375774	0.0162143	0.178674	-0.694008	-0.25817	-0.220781	-0.529671	-0.433334	-0.302412	-0.193494	-0.272306	-0.865643	0.0414944	0.851644	0.986775	0.884988	0.991082	0.591067	0.012129	0.127808	0.0434038	0.610296	0.480733	0.0375593	0.291419
PMM0708		putative secreted protein	Regulatory functions	-	0.712755	0.761475	0.3674	-0.0550484	0.797483	0.272991	0.384863	0.133926	-0.0486459	-0.0318733	-0.835525	-0.364691	-0.124569	0.200191	-0.526759	0.115914	-0.196746	0.159032	-0.188378	-0.0778368	-0.264804	0.0020075	-0.482822	-0.310896	-0.0405555	0.0773408	-0.352771	-0.0380451	0.080105	0.0871261	-0.313438	0.00260425	-0.0493297	0.806188	0.986775	0.84238	0.991082	0.236378	0.245487	0.460259	0.379473	0.671894	0.0560551	0.780436	0.969
PMM0709	som	possible porin	Cell envelope	Membranes, lipoproteins and porins	-0.333121	0.626708	1.55984	0.575429	0.619652	-0.94687	1.72368	1.31879	0.523759	0.255801	0.587731	0.995442	0.542948	-0.868832	0.926722	-0.839512	0.618151	-0.0917782	1.24502	1.28523	0.88831	0.118167	1.17219	1.44051	0.666648	0.300791	1.22104	1.26667	0.525571	0.226446	1.12502	0.759722	0.0715979	0.882727	0.986775	0.922767	0.991082	-0.650352	0.187413	0.410167	0.261428	0.621201	0.314111	0.519085	0.90936
PMM0710	pstS	ABC transporter, substrate binding protein, phosphate	Transport and binding proteins	-	-0.758422	-0.775768	0.274988	-0.334432	-0.655531	0.163666	-0.0267019	-0.543869	0.107022	-0.308479	0.785094	-0.192057	-0.0249066	-0.682179	-0.00843444	-0.14109	-0.0661287	-0.464393	0.706465	0.0466796	0.210474	-0.654487	0.297203	0.100465	-0.114595	-0.433754	0.680357	0.0752468	0.160648	-0.305021	0.294683	-0.293355	0.1328	0.658617	0.986775	0.689849	0.991082	-0.312047	0.303149	0.52384	0.333018	0.647658	-0.109481	0.715516	0.951598
PMM0711	chrA1	chromate transporter, CHR family	Transport and binding proteins	-	0.481787	0.0134355	0.196067	0.0761941	0.635109	0.702434	0.208012	-0.0253973	0.0873114	0.184827	-0.0296772	-0.0513592	0.109835	0.40991	-0.0335923	0.542843	0.0321863	0.388133	0.0899471	0.109907	0.0552939	0.191662	-0.217703	0.00553995	-0.00462132	0.330134	-0.115829	0.173908	0.336997	0.123059	0.136265	0.371456	0.188169	0.249203	0.986775	0.396354	0.991082	0.209473	0.200899	0.419984	0.218357	0.611346	-0.0390773	0.80863	0.975209
PMM0712		multidrug efflux transporter, MFS family	Transport and binding proteins	-	2.13046	-0.343686	0.11785	0.212684	1.5724	2.60066	-0.0578435	0.111035	-0.591045	-1.13988	-1.08591	-0.168912	-0.787992	2.34859	-0.497039	2.88358	-0.970343	1.46455	-0.471035	-0.421822	-0.769339	-0.152169	-0.622041	-0.392153	-0.486086	0.135598	-0.533003	0.238998	0.518575	-0.8193	-0.20632	0.410037	0.527236	0.449765	0.986775	0.551842	0.991082	1.73322	0.0179224	0.141292	0.164239	0.610296	0.262511	0.705546	0.949181
PMM0713	gap3	Glyceraldehyde-3-phosphate dehydrogenase	Other categories	Other	0.873746	0.199354	-0.0374143	0.155062	1.18821	1.09309	-0.345766	-0.148292	0.0100112	-0.0583038	-0.500632	-0.570118	-0.0381823	0.916312	-0.222698	1.35226	-0.079555	0.647372	-0.322796	-0.0535952	0.0376367	0.179558	-0.334359	-0.282682	-0.142089	0.314523	-0.557444	-0.0714253	0.386343	0.0564058	-0.2265	0.24002	0.149123	0.658945	0.986775	0.755321	0.991082	0.781683	0.026985	0.159969	0.128089	0.610296	0.179799	0.594919	0.939294
PMM0714	arsR	arsenical resistance operon repressor	Regulatory functions	-	-0.12037	-0.457644	0.0907235	-0.444579	-0.377698	0.233726	0.617441	0.0361496	-0.0224525	-0.519277	-0.66728	-0.671142	-0.0142986	-0.0138427	0.307813	0.0198534	0.0675627	-0.150306	-0.385314	0.171948	-0.0681339	-0.14366	0.412554	-0.119911	0.0229891	-0.281847	0.241727	-0.302819	-0.431515	-0.0610319	-0.273568	-0.123648	0.360372	0.0769114	0.986775	0.2019	0.991082	0.544919	0.00976535	0.116256	0.0291978	0.610296	0.49025	0.0187175	0.216133
PMM0715		possible chorismate binding enzyme	Amino acid biosynthesis	Aromatic amino acid family	-0.2274	-0.588806	0.569968	0.43139	-0.44856	-0.494299	0.662514	0.692369	-0.0831331	-0.440531	-0.0151737	0.128898	-0.119612	-0.436805	1.4984	-0.561974	-0.269118	-0.479894	-0.382627	0.407444	-0.125539	0.345599	0.0876059	0.00715857	-0.411117	-0.634377	-0.402934	-0.410684	-0.5227	0.030577	0.03148	-0.506307	0.0567182	0.870309	0.986775	0.899599	0.991082	0.197489	0.570781	0.746465	0.712197	0.869429	0.181191	0.602808	0.940741
PMM0716	arsB	arsenate efflux pump	Regulatory functions	-	-0.20023	-0.445607	0.254952	0.0302736	-0.31995	-0.223652	0.378356	-0.176015	-0.186069	-0.575047	-0.0777987	-0.179924	-0.192315	-0.121981	0.148977	-0.0553311	-0.260007	-0.22749	-0.109495	-0.106783	-0.331972	-0.170018	-0.113279	-0.244837	-0.137837	-0.294481	-0.0854166	0.11598	-0.368911	-0.240582	-0.0954724	-0.268453	0.00483748	0.974946	0.990183	0.983005	0.993812	0.199547	0.202076	0.421099	0.188374	0.610296	0.0396834	0.796815	0.97486
PMM0717		hypothetical protein PMM0717	Hypothetical	Conserved hypothetical protein	-0.281315	-0.701247	-0.281928	-0.235828	-0.100006	0.172823	-0.687602	-0.528823	-0.255378	-0.561194	-0.94736	-0.595762	0.171759	-0.178185	-0.0791812	0.113441	-0.033396	-0.0365488	-0.278307	-0.383159	-0.30805	-0.116129	-0.609895	-0.474614	0.077767	0.0306975	-0.0968455	-0.668081	0.0490264	-0.19985	0.139028	-0.338739	0.0891776	0.644406	0.986775	0.709494	0.991082	0.596882	0.00423789	0.0833919	0.0158265	0.610296	0.212752	0.275288	0.735379
PMM0718	ptrA	Potential phosphate regulator, Crp family transcriptional regulatory protein	Regulatory functions	-	-0.224598	-0.541307	0.217321	-0.0139511	-0.68455	-0.564952	-0.043532	0.0702236	-0.547047	-0.403393	-0.0848209	-0.023341	-0.605006	-0.183471	0.173776	-0.273703	-0.475193	-0.225193	-0.0805847	0.129466	-0.579994	-0.498974	0.166409	-0.259458	-0.355795	-0.513679	-0.0287933	0.0677653	-0.417387	-0.172865	0.0803063	-0.310655	-0.165069	0.443776	0.986775	0.529454	0.991082	0.0425493	0.842708	0.926224	0.841692	0.937708	-0.0283538	0.894781	0.986436
PMM0719		hypothetical protein PMM0719	Hypothetical	No similarity	0.320082	0.272188	0.49399	0.560927	-0.041373	0.320662	0.582968	0.57116	0.173357	-0.297716	-0.393572	-0.387467	0.191002	0.210235	0.336432	-0.108422	-0.137746	0.106896	-0.417822	0.0450251	-0.149592	-0.0155443	0.157993	-0.216254	-0.162329	-0.0332233	-0.407941	-0.260319	0.178652	-0.297242	0.360052	-0.223345	-0.0534427	0.756527	0.986775	0.756645	0.991082	0.383661	0.0329338	0.173788	0.0637304	0.610296	0.1705	0.32656	0.786719
PMM0720		possible Poly A polymerase regulatory subunit	Transcription	RNA synthesis, modification, and DNA transcription	-0.239348	-0.637474	0.0692909	-0.00539247	-0.622542	-0.608518	-0.0485911	0.00194751	-0.388583	-0.425921	-0.28333	-0.0527121	-0.680364	-0.232413	0.368	-0.0589292	-0.610628	-0.183283	-0.284258	0.456246	-0.747738	-0.05912	-0.175001	-0.270671	-0.577605	-0.467863	-0.331113	0.00526341	-0.43129	-0.703059	-0.308531	-0.230807	-0.116195	0.614803	0.986775	0.63683	0.991082	0.13671	0.554161	0.730079	0.589208	0.793289	-0.0254961	0.911876	0.986436
PMM0721		possible Myosin N-terminal SH3-like domain	Regulatory functions	-	-0.753245	-0.67437	-0.253778	-0.00125805	-1.04778	-0.89644	-0.106338	-0.699898	-0.471213	-0.00144848	-0.368245	-0.344901	-0.276737	-0.932957	-0.204084	-0.927968	-0.480712	-0.844622	0.0610546	-0.28759	-0.364855	-0.748652	0.0292585	0.086069	-0.0438834	0.158769	0.498162	0.205144	-0.607539	-0.250227	0.322398	-0.431064	-0.266951	0.291913	0.986775	0.365653	0.991082	-0.288985	0.254744	0.472202	0.260355	0.620993	0.0469072	0.851592	0.986064
PMM0722		hypothetical protein PMM0722	Hypothetical	No similarity	-2.70929	-1.23033	-0.953219	-1.05196	-2.03025	-3.62466	-1.0354	-1.45526	-0.877686	-1.19692	-1.99127	-1.08077	-1.28792	-3.44622	-1.58709	-2.84096	-0.233079	-2.43562	-0.888795	-0.794073	-0.58552	-1.17476	-0.606585	-1.24794	0.052589	-0.36834	-0.255381	-0.346136	-1.11711	-0.84809	-0.499748	-1.3564	-0.550194	0.28398	0.986775	0.465115	0.991082	-1.00389	0.0562936	0.212276	0.146153	0.610296	0.38296	0.453307	0.875391
PMM0723	PstC	ABC-type phosphate transport system permease component	Transport and binding proteins	-	0.863706	0.23118	0.15208	0.46396	1.19387	1.25694	-0.0483889	-0.109462	0.238023	0.300387	-0.308089	0.545459	0.582333	0.93822	0.480497	1.89857	0.101114	0.819075	0.110363	0.666045	0.366818	0.836288	-0.0284631	1.06809	0.421311	0.660741	0.17908	0.60082	0.654523	0.620135	0.213863	0.400523	0.145509	0.648497	0.986775	0.740034	0.991082	0.780959	0.0199519	0.147235	0.0920425	0.610296	0.366739	0.255471	0.722951
PMM0724	PstA	ABC-type phosphate transport system permease component	Transport and binding proteins	-	0.114423	-0.0549597	-0.127578	0.508353	0.297859	1.15398	-0.115659	0.0968781	0.0819572	0.152001	-0.543288	0.229744	0.386437	0.097933	0.40698	0.646149	0.0450274	0.171488	-0.00253609	0.404682	-0.0381103	0.553301	-0.511702	0.0680527	0.243969	0.448525	-0.0141602	0.404657	0.308223	0.335547	-0.00175449	0.209403	0.248206	0.29268	0.986775	0.46718	0.991082	0.404271	0.0918479	0.278237	0.110834	0.610296	0.0377818	0.871445	0.986436
PMM0725	PstB	ABC-type phosphate transport system ATPase component	Transport and binding proteins	-	-0.617307	-0.489696	0.350899	0.119978	-0.5775	-0.21229	-0.117858	-0.459427	-0.0666204	0.0426261	-0.0449233	1.48186	0.191361	-0.43825	0.447874	-0.0335015	-0.0497284	-0.00176027	0.54053	1.30514	-0.113765	0.375152	0.416559	0.83226	0.0826842	0.265651	0.685935	1.12545	0.317894	0.498456	0.281189	0.84297	-0.182737	0.57966	0.986775	0.514859	0.991082	-0.311365	0.347918	0.563036	0.497203	0.728365	0.024316	0.94108	0.991393
PMM0726		hypothetical protein PMM0726	Hypothetical	No similarity	-0.125737	0.0256569	0.111445	-0.556438	-0.752902	0.0269253	-0.901256	-0.561336	2.11107	1.80467	-0.0452787	0.947118	1.37878	-0.124465	1.25803	-0.0129879	2.22294	0.690572	0.956815	0.543885	2.23219	1.70123	1.96321	2.12763	0.35103	0.174216	1.29059	-0.0365955	0.744839	1.4606	1.38547	0.667317	-0.410874	0.331365	0.986775	0.158672	0.991082	-0.579557	0.174321	0.391386	0.393543	0.679154	0.801667	0.0641988	0.375066
PMM0727		Serine/threonine specific protein phosphatase	Regulatory functions	-	0.215736	-0.110493	0.213367	0.144066	0.0347327	0.0903369	-0.0938003	-0.0954392	0.130547	0.129322	-0.223807	0.0669207	-0.162433	0.250602	-0.076149	0.0924758	-0.186011	0.051268	-0.344726	-0.16422	-0.191061	0.183997	-0.223304	-0.27743	-0.0712274	0.0277681	-0.300302	-0.224039	0.109121	-0.222604	0.0323454	-0.344767	-0.131712	0.34311	0.986775	0.204986	0.991082	0.000378443	0.997808	0.99972	0.997677	0.999693	-0.152695	0.273112	0.735379
PMM0728		Lhr-like RNA helicase, superfamily II	Transcription	RNA synthesis, modification, and DNA transcription	0.565085	0.053485	-0.22552	-0.162183	0.669027	1.0938	-0.207947	-0.104556	0.0485411	-0.147746	-0.494331	-0.276197	-0.111521	0.827818	-0.417547	1.16506	-0.00581897	0.400887	-0.281901	-0.193243	-0.115458	0.140032	-0.551151	-0.471712	0.17764	0.186326	-0.282034	0.0639737	0.197055	0.162051	-0.078365	-0.0290674	0.304865	0.301124	0.986775	0.437823	0.991082	0.583386	0.0537218	0.210334	0.220222	0.611346	-0.0321389	0.912327	0.986436
PMM0729		ATP-dependent DNA ligase	DNA replication, recombination, and repair	-	0.460247	0.278165	0.0884671	0.174077	0.819156	0.950956	-0.204109	-0.175606	0.124319	-0.0433333	-0.310737	-0.0349021	-0.0747982	0.512942	-0.340872	0.87113	-0.101926	0.366735	-0.427186	-0.212752	0.0758477	0.343588	-0.447255	-0.274635	0.0531573	0.188081	-0.434642	-0.124859	0.236838	0.195325	-0.178401	-0.0517917	0.0973603	0.709666	0.986775	0.779736	0.991082	0.308264	0.243919	0.459513	0.35274	0.66394	-0.00945032	0.971135	0.994855
PMM0730		possible exonuclease of the metallo-beta-lactamase family	Hypothetical	Conserved hypothetical protein	0.766525	0.183831	-0.0887985	0.20759	0.90182	1.42364	0.0498513	-0.0892076	0.0484048	-0.0760831	-0.551546	-0.105452	-0.221064	0.915386	-0.283667	1.28325	-0.197844	0.662241	-0.612399	-0.331529	-0.11542	0.161996	-0.523789	-0.437823	-0.104161	0.175562	-0.537201	-0.314634	0.364398	0.0630629	-0.483965	0.006093	0.304239	0.377558	0.986775	0.486632	0.991082	0.594645	0.0908777	0.27762	0.235067	0.615249	-0.0575897	0.866409	0.986254
PMM0731		conserved membrane protein	Other categories	Other	0.167184	0.308294	-0.549937	-0.54832	0.608973	0.347001	0.149635	-0.333443	0.0160901	-0.452995	-1.4506	-1.20383	-0.467628	0.165857	-0.908662	-0.588223	-0.192218	0.0494501	-1.16779	-0.690666	0.0502109	-0.342545	-0.836238	-1.14448	-0.186585	-0.199019	-1.16608	-1.02636	0.0204912	-0.135882	-0.919992	-1.29707	0.348736	0.346195	0.986775	0.294982	0.991082	0.32317	0.38214	0.592854	0.460736	0.708797	0.204571	0.578472	0.937045
PMM0732		possible Major surface glycoprotein	Other categories	Other	0.186462	1.20921	-0.0796357	-0.370568	0.374735	0.217532	-0.0147843	-0.124307	0.347221	0.724015	-0.638985	-0.426989	0.787157	0.214463	0.695933	0.0949302	0.667489	0.151149	-0.0105018	-0.644211	0.481353	0.839557	1.07374	-0.0329089	0.34708	0.101939	0.182125	-0.513576	-0.0235716	0.780985	0.381746	-0.0357286	-0.123073	0.713401	0.986775	0.752339	0.991082	0.446805	0.189035	0.411848	0.278928	0.628365	0.589119	0.0869119	0.442316
PMM0733		hypothetical protein PMM0733	Hypothetical	Conserved hypothetical protein	0.771632	0.686135	-0.138514	-0.176679	1.15491	1.42782	0.00190147	-0.282672	0.424072	0.250556	-0.275333	-0.520129	0.111092	1.03366	-0.388516	1.46948	-0.0324848	0.654609	-0.513284	-0.479313	0.117321	0.556403	-0.436356	-0.298573	0.0966419	0.29821	-0.654081	-0.458374	0.406447	0.300503	-0.559802	-0.159978	0.289847	0.476051	0.986775	0.582418	0.991082	0.586638	0.155086	0.367674	0.279491	0.628455	0.0149071	0.970621	0.994855
PMM0734		possible Helix-turn-helix protein, copG family	Regulatory functions	-	0.152248	0.515582	0.0975913	-0.406085	0.436717	0.437805	-0.475786	-0.487477	1.32825	0.0134413	-0.404155	-0.576738	0.600367	0.395181	0.933805	0.160015	1.58415	0.247917	0.497992	-0.481337	1.74349	1.52793	1.7381	0.728943	0.345511	0.221477	0.926105	-0.355885	0.349337	1.12446	0.525169	-0.249328	-0.112019	0.784021	0.986775	0.744069	0.991082	0.432143	0.295024	0.514902	0.403559	0.681693	1.34442	0.00257804	0.0770018
PMM0735	unk1	Conserved hypothetical protein	Hypothetical	No similarity	0.0120253	-0.126519	-0.0117837	-0.0616497	-0.116864	0.00581536	0.476415	0.446975	0.417152	-0.427236	-0.401966	-0.475879	0.118476	0.119922	0.281508	-0.00288207	-0.202719	0.00614136	-0.422836	-0.24193	0.0321675	0.237518	0.5541	0.0421595	-0.0608362	-0.172095	-0.0624324	-0.240918	0.00900787	-0.0257332	0.17384	-0.372556	0.250067	0.162637	0.986775	0.197285	0.991082	0.351238	0.0538391	0.210334	0.19911	0.610296	0.438469	0.0180941	0.211421
PMM0736		lipoprotein	Other categories	Other	0.987991	0.84627	0.263516	0.319599	1.35081	1.55244	0.0437648	0.196827	1.08022	0.521196	1.15151	-0.0884617	0.987888	1.28304	0.812902	0.841451	0.884738	0.740397	-0.476809	-0.702663	1.30134	1.40986	0.728622	-0.0305884	0.744162	0.505901	0.18853	-0.0455583	0.465519	0.314413	0.175181	-0.236732	0.181617	0.632691	0.986775	0.692404	0.991082	0.315203	0.408842	0.613106	0.366145	0.671894	0.186192	0.624184	0.944698
PMM0737		hypothetical membrane protein	Hypothetical	No similarity	0.204859	1.18914	-0.250317	-0.109929	0.768583	0.65215	-0.147052	-0.147779	0.691367	0.460279	-0.46611	-0.175457	0.929583	0.284182	0.646626	0.368801	0.358119	0.143893	-0.345313	-0.806323	0.654447	0.899071	0.229659	0.181614	0.132235	-0.0524513	-0.173872	-0.887103	0.193438	0.0775615	-0.0460416	-0.151001	0.0230382	0.941884	0.986775	0.957016	0.991082	0.429778	0.181166	0.401841	0.224673	0.611416	0.363678	0.255592	0.722951
PMM0738		hypothetical protein PMM0738	Hypothetical	Conserved hypothetical protein	-0.111646	0.957651	0.0343699	0.146389	0.110923	-0.451332	0.921858	0.44833	0.28318	0.743821	-0.502122	0.503272	0.791532	-0.247847	1.0741	-0.48644	-0.0391828	-0.292693	-0.391968	-0.576521	0.127077	0.48371	0.211165	0.29494	-0.343422	-0.582332	-0.376598	-0.445368	-0.553207	0.202045	-0.727998	-0.843317	0.000753703	0.998144	0.999672	0.998465	0.99992	0.0257981	0.936547	0.980331	0.958061	0.994158	0.0221852	0.945418	0.99221
PMM0739		hypothetical protein PMM0739	Hypothetical	Conserved hypothetical protein	0.197171	1.39687	0.403886	0.502902	0.347519	0.335534	0.593003	0.990464	0.485018	0.204366	-0.620128	-0.766969	-0.013285	0.321103	0.0297701	-0.1471	0.36744	0.231197	-0.699528	-0.530855	0.363463	0.617864	-0.460084	-0.340533	0.285599	0.381049	-0.215745	-0.622193	0.252209	0.683859	-0.16532	-0.00833614	-0.0585782	0.855129	0.986775	0.856059	0.991082	0.22205	0.490691	0.681255	0.532248	0.750196	0.219605	0.495436	0.898006
PMM0741	psb29	photosystem II biogenesis protein Psb29	Hypothetical	Conserved hypothetical protein	-2.31251	0.226806	-0.957948	-1.05547	-0.586899	-1.37872	-0.8062	-0.792631	-0.490436	-0.584398	-1.4437	-1.40619	-0.427077	-1.83563	-1.0768	-2.17312	0.240844	-1.03002	-0.6	-0.948893	-0.198312	-0.851097	-0.854923	-1.2121	0.699247	0.18704	-0.21342	-0.495502	-0.637638	-0.296869	-0.220747	-0.813175	0.133669	0.747712	0.986775	0.81978	0.991082	-0.396979	0.343071	0.558414	0.433811	0.692679	0.202071	0.627214	0.945638
PMM0742	clpP	Protease subunit of ATP-dependent Clp protease	Translation	Degradation of proteins, peptides, and glycopeptides	-1.05122	0.794236	0.650777	-0.227225	0.468748	-1.11005	0.808596	0.68089	0.143633	-0.181151	-0.87689	-0.097746	-0.0732103	-1.70751	-0.151188	-1.35726	0.00544539	-0.794063	0.0164329	-0.21782	0.0557845	-0.605913	0.0584905	-0.300997	-0.185922	-0.127567	-0.119437	-0.0116975	-0.598951	-0.652541	-0.35634	-0.162985	0.170404	0.670909	0.986775	0.792248	0.991082	-0.569254	0.162777	0.378591	0.285554	0.635277	0.0548796	0.89099	0.986436
PMM0743	ftsH	Photosystem II repair protein FtsH	Cellular processes	Cell division	-0.277729	-0.155307	-0.108137	-0.193845	0.736413	1.22319	0.931631	0.484601	-1.59729	-1.54594	-1.38881	-1.4068	-1.23503	-0.385357	-1.13947	0.641922	-0.914129	-0.802758	-0.808013	-0.932588	-1.25682	-0.915339	-0.950425	-1.19152	-0.315378	-0.634442	-0.539206	-0.510469	-0.629166	-0.58257	-0.397504	-0.52057	1.02771	0.000207663	0.0314062	0.00561717	0.991082	0.95523	0.000463318	0.0326405	0.11441	0.610296	0.406185	0.101745	0.481064
PMM0744		hypothetical protein PMM0744	Hypothetical	Conserved hypothetical protein	0.0998982	0.838951	0.172463	-0.0925254	-0.138371	0.084595	-0.0343503	0.738515	-0.199383	-0.00363244	1.07494	0.433769	0.581821	-0.06148	0.559219	-0.0973015	0.038663	0.0435224	0.00185423	0.00588482	0.803304	0.190558	-0.207222	-0.000944977	-0.152627	0.154243	0.18769	1.30456	0.12949	-0.221137	-0.0357307	0.226502	-0.0920996	0.754122	0.986775	0.755747	0.991082	-0.0808578	0.783289	0.889812	0.820654	0.923979	-0.129999	0.658715	0.946886
PMM0745		Insulinase family (Peptidase family M16)	Other categories	Other	0.0738028	-0.0990848	-0.0240293	-0.0687612	0.0191497	-0.041573	-0.18779	-0.0458535	0.0291794	-0.0138364	-0.319929	-0.301659	-0.351511	0.0870944	-0.322502	-0.178644	0.123705	-0.0366971	-0.231641	-0.0475846	-0.0585464	0.0496048	-0.237284	-0.418607	0.320463	0.0133653	-0.235057	0.0244868	-0.0380949	0.0676918	-0.145499	-0.131209	-0.0344986	0.796257	0.986775	0.573187	0.991082	-0.0398291	0.765683	0.880938	0.780085	0.902361	-0.0146468	0.912666	0.986436
PMM0746		Possible Zn-dependent peptidase	Other categories	Other	0.200616	-0.185357	-0.622632	-0.280939	0.335915	0.501246	-0.37507	-0.252842	-0.153901	-0.293883	-0.603308	-0.743099	-0.300208	0.22176	-0.682082	0.336487	-0.0475008	0.119937	-0.250839	-0.383445	-0.034984	0.00620678	-0.47176	-0.24716	0.21181	0.449049	-0.0571161	-0.104163	0.210588	0.126312	-0.418	-0.0472426	0.27439	0.241508	0.986775	0.357539	0.991082	0.342537	0.146536	0.360463	0.267393	0.621201	0.261623	0.263556	0.727652
[truncated: 1,191 more rows]
[truncated: 18 more columns]
