# Supplementary material for: Ultraviolet stress delays chromosome replication in light/dark synchronized cells of the marine cyanobacterium Prochlorococcus marinus PCC9511
Source: BMC Microbiol. 2010 Jul 29;10:204. doi: 10.1186/1471-2180-10-204 (PMC2921402; doi:10.1186/1471-2180-10-204)
Supplement: Additional file 6 — Table T2. Subset of P. marinus PCC9511 genes not included in microarray analyses. [file 1471-2180-10-204-S6.XLS]

## Sheet: Feuil1
Locus tag	Gene name	Product
asMED4_02731	-	Anti-Sense-RNA
asMED4_03431	-	Anti-Sense-RNA
asMED4_04001	-	Anti-Sense-RNA
asMED4_04101	-	Anti-Sense-RNA
asMED4_04601	-	Anti-Sense-RNA
asMED4_07401	-	Anti-Sense-RNA
asMED4_07511	-	Anti-Sense-RNA
asMED4_15701	-	Anti-Sense-RNA
asMED4_17181	-	Anti-Sense-RNA
asMED4_17331	-	Anti-Sense-RNA
asMED4_17971	-	Anti-Sense-RNA
asMED4_18171	-	Anti-Sense-RNA
PMM0062	psbX	Photosystem II PsbX protein
PMM0740	petN	Cytochrome b6-f complex subunit VIII
PMM0815	hli19	High light inducible protein
PMM0816	hli18	High light inducible protein
PMM0817	hli17	High light inducible protein
PMM0818	hli16	High light inducible protein
PMM1396	hli09	High light inducible protein
PMM1397	hli08	High light inducible protein
PMM1398	hli07	High light inducible protein
PMM1399	hli06	High light inducible protein
PMM1429	-	Conserved hypothetical protein
PMM1717	petM	Cytochrome b6-F complex subunit VII
PMM1718	petL	Cytochrome b6-f complex subunit VI
PMM1719	hli14	High light inducible protein
PMM1720	tcpA	Tetracontapeptide A
PMM1721	-	Conserved hypothetical protein
PMM1722	-	Conserved hypothetical protein
PMM1723	crtR	Beta-carotene hydroxylase
PMM1724	-	S-adenosyl-L-methionine-dependent methyltransferases superfamily
PMM1810	-	Conserved hypothetical protein
PMM1846	-	Conserved hypothetical protein
PMM1860	-	Conserved hypothetical protein
PMM1864	-	Conserved hypothetical protein
PMM1866	-	Conserved hypothetical protein
PMM1896	-	Conserved hypothetical protein
PMM1994	-	Conserved hypothetical protein
PMM1995	-	Conserved hypothetical protein
PMM2000	-	Conserved hypothetical protein
PMM2004	-	Conserved hypothetical protein
PMM2013	-	Conserved hypothetical protein
PMM2035	-	Conserved hypothetical protein
PMM2043	-	Conserved hypothetical protein
-	Yfr01	Non-Coding-RNA
-	Yfr03	Non-Coding-RNA
